# Supplementary material for: Scale-Adjusted Metrics for Predicting the Evolution of Urban Indicators and Quantifying the Performance of Cities
Source: PLoS One. 2015 Sep 10;10(9):e0134862. doi: 10.1371/journal.pone.0134862 (PMC4565645; doi:10.1371/journal.pone.0134862)
Supplement: S1 Dataset — Values of the scale-adjusted metrics (D Yi) for the eight urban indicators of Brazilian cities in years of 1991, 2000 and 2010 as well as the predictions obtained via the linear model (Eq 6) for year of 2020. (XLS) [file pone.0134862.s001.xls]

## Sheet: table.txt
Code	City	State	Latitude	Longitude	Indicator	Value of the scale-adjusted metric
						1991	2000	2010	2020
110001	Alta Floresta D'Oeste	RO	-11.929	-61.996	Homicides	0.429102	-0.0759039	0.202348	0.105402
110001	Alta Floresta D'Oeste	RO	-11.929	-61.996	Child Labor	0.128993	0.354131	0.0612874	0.0626029
110001	Alta Floresta D'Oeste	RO	-11.929	-61.996	Illiteracy	-0.00433761	-0.0108121	0.0228822	0.0154079
110001	Alta Floresta D'Oeste	RO	-11.929	-61.996	Family income	-0.17861	0.0563829	0.0141821	0.00419221
110001	Alta Floresta D'Oeste	RO	-11.929	-61.996	Elderly pop	-0.203636	-0.127147	-0.080433	-0.0684395
110001	Alta Floresta D'Oeste	RO	-11.929	-61.996	Fem. pop	-0.0260667	-0.02018	-0.0165391	-0.0137696
110001	Alta Floresta D'Oeste	RO	-11.929	-61.996	Male pop	0.0247043	0.0194493	0.0162779	0.0137027
110001	Alta Floresta D'Oeste	RO	-11.929	-61.996	Unemployment	-0.337679	-0.247269	-0.0711897	-0.0333573
110034	Alvorada D'Oeste	RO	-11.408	-62.389	Homicides	-0.103555	0.227111	-0.133897	0.000425374
110034	Alvorada D'Oeste	RO	-11.408	-62.389	Child Labor	0.0515113	0.239964	0.196701	0.131778
110034	Alvorada D'Oeste	RO	-11.408	-62.389	Illiteracy	0.0570237	0.00974288	0.0432988	0.0342176
110034	Alvorada D'Oeste	RO	-11.408	-62.389	Family income	-0.189786	0.0309809	0.0491935	0.03259
110034	Alvorada D'Oeste	RO	-11.408	-62.389	Elderly pop	-0.174153	-0.117715	-0.0640387	-0.0530287
110034	Alvorada D'Oeste	RO	-11.408	-62.389	Fem. pop	-0.0243746	-0.0185061	-0.01105	-0.00953242
110034	Alvorada D'Oeste	RO	-11.408	-62.389	Male pop	0.0230746	0.0178309	0.0110627	0.00964849
110034	Alvorada D'Oeste	RO	-11.408	-62.389	Unemployment	-0.0258184	-0.10313	-0.0421895	-0.0501127
110002	Ariquemes	RO	-9.913	-63.041	Homicides	0.570902	0.478129	0.254669	0.109624
110002	Ariquemes	RO	-9.913	-63.041	Child Labor	0.21184	0.0963602	0.0421056	0.0737804
110002	Ariquemes	RO	-9.913	-63.041	Illiteracy	-0.041546	-0.0789693	-0.0727717	-0.0762663
110002	Ariquemes	RO	-9.913	-63.041	Family income	-0.100714	0.0703406	0.0391556	0.0227016
110002	Ariquemes	RO	-9.913	-63.041	Elderly pop	-0.216429	-0.181849	-0.150039	-0.127139
110002	Ariquemes	RO	-9.913	-63.041	Fem. pop	-0.0293093	-0.012724	-0.0102902	-0.00934832
110002	Ariquemes	RO	-9.913	-63.041	Male pop	0.0278641	0.0126982	0.0104674	0.00946338
110002	Ariquemes	RO	-9.913	-63.041	Unemployment	-0.30647	-0.18997	-0.216458	-0.0915045
110004	Cacoal	RO	-11.438	-61.448	Homicides	0.234828	-0.0629592	0.00074626	0.028763
110004	Cacoal	RO	-11.438	-61.448	Child Labor	0.123299	0.168751	0.181283	0.121538
110004	Cacoal	RO	-11.438	-61.448	Illiteracy	0.0210448	-0.064289	-0.0604838	-0.0642357
110004	Cacoal	RO	-11.438	-61.448	Family income	-0.00980327	0.00493377	0.0820108	0.0663569
110004	Cacoal	RO	-11.438	-61.448	Elderly pop	-0.147881	-0.111519	-0.0872009	-0.0707283
110004	Cacoal	RO	-11.438	-61.448	Fem. pop	-0.0158072	-0.00905109	-0.00421728	-0.00394577
110004	Cacoal	RO	-11.438	-61.448	Male pop	0.0154812	0.00914016	0.00443167	0.0041196
110004	Cacoal	RO	-11.438	-61.448	Unemployment	-0.298618	-0.221277	-0.102396	-0.0840774
110005	Cerejeiras	RO	-13.189	-60.812	Homicides	0.358077	-0.0216197	0.513475	0.240594
110005	Cerejeiras	RO	-13.189	-60.812	Child Labor	0.0487194	0.111629	0.112552	0.0649392
110005	Cerejeiras	RO	-13.189	-60.812	Illiteracy	-0.0422983	-0.108363	-0.062838	-0.0631175
110005	Cerejeiras	RO	-13.189	-60.812	Family income	0.0217276	0.243917	0.12378	0.103155
110005	Cerejeiras	RO	-13.189	-60.812	Elderly pop	-0.131301	-0.0661647	-0.0425213	-0.0358083
110005	Cerejeiras	RO	-13.189	-60.812	Fem. pop	-0.0125307	-0.00627203	0.000188856	7.82161e-05
110005	Cerejeiras	RO	-13.189	-60.812	Male pop	0.0124185	0.00643976	0.000201675	0.000169822
110005	Cerejeiras	RO	-13.189	-60.812	Unemployment	-0.015891	0.0265882	-0.0209758	-0.0213755
110006	Colorado do Oeste	RO	-13.117	-60.542	Homicides	-0.0674315	-0.435405	-0.189067	-0.0284151
110006	Colorado do Oeste	RO	-13.117	-60.542	Child Labor	0.00359077	0.0720119	0.0876493	0.0486688
110006	Colorado do Oeste	RO	-13.117	-60.542	Illiteracy	0.0734181	-0.071074	0.0364754	0.0280745
110006	Colorado do Oeste	RO	-13.117	-60.542	Family income	-0.168142	0.113811	0.0773811	0.0527596
110006	Colorado do Oeste	RO	-13.117	-60.542	Elderly pop	-0.150423	-0.0349666	-0.00275842	-0.00378242
110006	Colorado do Oeste	RO	-13.117	-60.542	Fem. pop	-0.0211673	-0.00477844	-2.34337e-05	-0.000593623
110006	Colorado do Oeste	RO	-13.117	-60.542	Male pop	0.0203856	0.00501472	0.000405825	0.00085315
110006	Colorado do Oeste	RO	-13.117	-60.542	Unemployment	-0.164956	-0.0359491	0.0529073	0.0197057
110008	Costa Marques	RO	-12.445	-64.227	Homicides	0.855393	0.633391	0.460556	0.206571
110008	Costa Marques	RO	-12.445	-64.227	Child Labor	-0.572038	0.095956	0.257383	0.151401
110008	Costa Marques	RO	-12.445	-64.227	Illiteracy	-0.0240836	-0.0432761	-0.135205	-0.130691
110008	Costa Marques	RO	-12.445	-64.227	Family income	0.152853	0.12418	-0.0496942	-0.0169193
110008	Costa Marques	RO	-12.445	-64.227	Elderly pop	-0.146878	-0.145603	-0.207997	-0.169047
110008	Costa Marques	RO	-12.445	-64.227	Fem. pop	-0.0154443	-0.0237132	-0.0204747	-0.0162648
110008	Costa Marques	RO	-12.445	-64.227	Male pop	0.0149547	0.0221558	0.0196733	0.0159154
110008	Costa Marques	RO	-12.445	-64.227	Unemployment	0.438423	-0.163946	-0.0550553	-0.130668
110009	Espigao D'Oeste	RO	-11.525	-61.013	Homicides	0.317485	0.165744	-0.433708	-0.136007
110009	Espigao D'Oeste	RO	-11.525	-61.013	Child Labor	0.101902	0.067384	0.374779	0.234058
110009	Espigao D'Oeste	RO	-11.525	-61.013	Illiteracy	-0.0483311	-0.0155365	-0.0724358	-0.0796927
110009	Espigao D'Oeste	RO	-11.525	-61.013	Family income	0.0577332	0.123647	0.0853383	0.0767864
110009	Espigao D'Oeste	RO	-11.525	-61.013	Elderly pop	-0.158484	-0.132247	-0.114034	-0.0881952
110009	Espigao D'Oeste	RO	-11.525	-61.013	Fem. pop	-0.0142653	-0.0132691	-0.00806906	-0.00731285
110009	Espigao D'Oeste	RO	-11.525	-61.013	Male pop	0.0140222	0.0130884	0.00828438	0.00755569
110009	Espigao D'Oeste	RO	-11.525	-61.013	Unemployment	-0.425651	-0.346941	-0.130842	-0.157803
110010	Guajara-Mirim	RO	-10.783	-65.339	Homicides	0.184059	0.0716095	0.0978136	0.0342743
110010	Guajara-Mirim	RO	-10.783	-65.339	Child Labor	-0.356768	-0.109692	-0.225415	-0.113372
110010	Guajara-Mirim	RO	-10.783	-65.339	Illiteracy	-0.147455	-0.135948	-0.0669484	-0.0726643
110010	Guajara-Mirim	RO	-10.783	-65.339	Family income	0.18337	0.0594992	-0.0328903	-0.0421871
110010	Guajara-Mirim	RO	-10.783	-65.339	Elderly pop	-0.0735899	-0.09835	-0.12172	-0.109577
110010	Guajara-Mirim	RO	-10.783	-65.339	Fem. pop	-0.000485858	-0.00116828	-0.00515476	-0.00541654
110010	Guajara-Mirim	RO	-10.783	-65.339	Male pop	0.000864009	0.00143686	0.00543576	0.00549578
110010	Guajara-Mirim	RO	-10.783	-65.339	Unemployment	0.130955	0.0894711	0.0182743	0.0567192
110011	Jaru	RO	-10.439	-62.466	Homicides	0.687539	0.220935	-0.0683054	0.0206183
110011	Jaru	RO	-10.439	-62.466	Child Labor	0.120736	0.208664	0.164805	0.126457
110011	Jaru	RO	-10.439	-62.466	Illiteracy	0.0767296	0.0249151	0.018671	0.0168678
110011	Jaru	RO	-10.439	-62.466	Family income	-0.14428	-0.017491	0.013219	0.00256303
110011	Jaru	RO	-10.439	-62.466	Elderly pop	-0.155411	-0.111516	-0.0956397	-0.0811735
110011	Jaru	RO	-10.439	-62.466	Fem. pop	-0.0222567	-0.0126947	-0.00387913	-0.00403173
110011	Jaru	RO	-10.439	-62.466	Male pop	0.0214538	0.0126501	0.00414867	0.00423509
110011	Jaru	RO	-10.439	-62.466	Unemployment	-0.093447	-0.15434	-0.123102	-0.0746709
110012	Ji-Parana	RO	-10.882	-61.944	Homicides	0.171249	-0.0625091	-0.920137	-0.374269
110012	Ji-Parana	RO	-10.882	-61.944	Child Labor	-0.0996023	0.11174	0.116309	0.0978907
110012	Ji-Parana	RO	-10.882	-61.944	Illiteracy	-0.0931363	-0.0751031	-0.0728501	-0.0847132
110012	Ji-Parana	RO	-10.882	-61.944	Family income	-0.0603148	0.0234162	0.0367301	0.0186385
110012	Ji-Parana	RO	-10.882	-61.944	Elderly pop	-0.153601	-0.122771	-0.107985	-0.0864541
110012	Ji-Parana	RO	-10.882	-61.944	Fem. pop	-0.00938991	-0.00480354	-0.00453086	-0.00500473
110012	Ji-Parana	RO	-10.882	-61.944	Male pop	0.00928483	0.00488106	0.00467756	0.00510918
110012	Ji-Parana	RO	-10.882	-61.944	Unemployment	-0.106965	-0.206118	-0.155823	-0.109916
110013	Machadinho D'Oeste	RO	-9.444	-61.981	Homicides	0.0298379	0.319524	0.450504	0.220556
110013	Machadinho D'Oeste	RO	-9.444	-61.981	Child Labor	0.147447	0.100371	0.245534	0.193122
110013	Machadinho D'Oeste	RO	-9.444	-61.981	Illiteracy	-0.00367776	0.0459682	0.063516	0.0651715
110013	Machadinho D'Oeste	RO	-9.444	-61.981	Family income	0.0627902	0.00363268	-0.0838599	-0.0679982
110013	Machadinho D'Oeste	RO	-9.444	-61.981	Elderly pop	-0.235972	-0.194185	-0.156718	-0.128467
110013	Machadinho D'Oeste	RO	-9.444	-61.981	Fem. pop	-0.0374339	-0.0343103	-0.0290257	-0.0230172
110013	Machadinho D'Oeste	RO	-9.444	-61.981	Male pop	0.0340611	0.0317573	0.0276703	0.02242
110013	Machadinho D'Oeste	RO	-9.444	-61.981	Unemployment	0.235127	-0.196233	-0.230793	-0.151178
110014	Nova Brasilandia D'Oeste	RO	-11.725	-62.331	Homicides	-0.236337	-0.283094	-0.0504868	0.000505352
110014	Nova Brasilandia D'Oeste	RO	-11.725	-62.331	Child Labor	-0.0197051	0.359311	0.41131	0.266099
110014	Nova Brasilandia D'Oeste	RO	-11.725	-62.331	Illiteracy	0.105894	-0.0321545	-0.0205186	-0.0238869
110014	Nova Brasilandia D'Oeste	RO	-11.725	-62.331	Family income	-0.199532	0.0468413	0.0545458	0.0601704
110014	Nova Brasilandia D'Oeste	RO	-11.725	-62.331	Elderly pop	-0.129303	-0.123362	-0.0761572	-0.0539136
110014	Nova Brasilandia D'Oeste	RO	-11.725	-62.331	Fem. pop	-0.0170961	-0.024396	-0.0169231	-0.013586
110014	Nova Brasilandia D'Oeste	RO	-11.725	-62.331	Male pop	0.0165331	0.0230232	0.0165746	0.0135694
110014	Nova Brasilandia D'Oeste	RO	-11.725	-62.331	Unemployment	-0.0205377	-0.545374	-0.204512	-0.191514
110033	Nova Mamore	RO	-10.411	-65.331	Homicides	0.6979	0.106033	0.577577	0.309661
110033	Nova Mamore	RO	-10.411	-65.331	Child Labor	-0.116126	0.046612	0.292776	0.216773
110033	Nova Mamore	RO	-10.411	-65.331	Illiteracy	0.128081	0.0222677	0.038909	0.0461408
110033	Nova Mamore	RO	-10.411	-65.331	Family income	0.104182	-0.0098011	-0.0832528	-0.0653158
110033	Nova Mamore	RO	-10.411	-65.331	Elderly pop	-0.185996	-0.202913	-0.199791	-0.168824
110033	Nova Mamore	RO	-10.411	-65.331	Fem. pop	-0.0149083	-0.0240764	-0.0176001	-0.0146878
110033	Nova Mamore	RO	-10.411	-65.331	Male pop	0.0143822	0.0226696	0.0172362	0.0146061
110033	Nova Mamore	RO	-10.411	-65.331	Unemployment	0.311585	0.10521	-0.191428	-0.137752
110015	Ouro Preto do Oeste	RO	-10.716	-62.248	Homicides	0.261481	0.182484	0.285212	0.179132
110015	Ouro Preto do Oeste	RO	-10.716	-62.248	Child Labor	0.112423	0.141206	0.113433	0.0543738
110015	Ouro Preto do Oeste	RO	-10.716	-62.248	Illiteracy	0.0932242	-0.023757	-0.0273413	-0.024586
110015	Ouro Preto do Oeste	RO	-10.716	-62.248	Family income	-0.218653	0.109897	0.0501176	0.0384046
110015	Ouro Preto do Oeste	RO	-10.716	-62.248	Elderly pop	-0.142524	-0.112679	-0.0714202	-0.0624403
110015	Ouro Preto do Oeste	RO	-10.716	-62.248	Fem. pop	-0.0248533	-0.00661429	0.00387782	0.00296451
110015	Ouro Preto do Oeste	RO	-10.716	-62.248	Male pop	0.0238578	0.00678876	-0.00365727	-0.00283096
110015	Ouro Preto do Oeste	RO	-10.716	-62.248	Unemployment	-0.172407	-0.18894	0.0575209	0.00535848
110018	Pimenta Bueno	RO	-11.673	-61.193	Homicides	-0.119378	0.182223	0.076615	0.0647467
110018	Pimenta Bueno	RO	-11.673	-61.193	Child Labor	0.149219	-0.0756717	0.14299	0.0948684
110018	Pimenta Bueno	RO	-11.673	-61.193	Illiteracy	-0.0119811	-0.0848384	-0.131768	-0.141164
110018	Pimenta Bueno	RO	-11.673	-61.193	Family income	-0.0375618	0.166822	0.168904	0.130487
110018	Pimenta Bueno	RO	-11.673	-61.193	Elderly pop	-0.173242	-0.121446	-0.124888	-0.103078
110018	Pimenta Bueno	RO	-11.673	-61.193	Fem. pop	-0.023267	-0.00490713	-0.00491828	-0.00471385
110018	Pimenta Bueno	RO	-11.673	-61.193	Male pop	0.0223241	0.00513539	0.00521185	0.00491417
110018	Pimenta Bueno	RO	-11.673	-61.193	Unemployment	-0.112957	-0.107415	-0.0796397	-0.0661592
110020	Porto Velho	RO	-8.762	-63.904	Homicides	0.251769	0.203846	0.0537186	-0.0295512
110020	Porto Velho	RO	-8.762	-63.904	Child Labor	-0.142572	-0.186969	0.0344023	0.0758428
110020	Porto Velho	RO	-8.762	-63.904	Illiteracy	-0.149992	-0.155181	-0.152282	-0.159962
110020	Porto Velho	RO	-8.762	-63.904	Family income	-0.0475023	-0.0755386	-0.00174638	0.00300603
110020	Porto Velho	RO	-8.762	-63.904	Elderly pop	-0.208395	-0.170453	-0.186208	-0.152506
110020	Porto Velho	RO	-8.762	-63.904	Fem. pop	-0.0175093	-0.0109631	-0.0218209	-0.0187792
110020	Porto Velho	RO	-8.762	-63.904	Male pop	0.0169291	0.0108282	0.0217403	0.0187712
110020	Porto Velho	RO	-8.762	-63.904	Unemployment	-0.228413	-0.112166	-0.265547	-0.146474
110025	Presidente Medici	RO	-11.176	-61.901	Homicides	0.289257	-0.248109	-0.592826	-0.214447
110025	Presidente Medici	RO	-11.176	-61.901	Child Labor	0.29119	0.13375	0.290541	0.17259
110025	Presidente Medici	RO	-11.176	-61.901	Illiteracy	0.0951411	0.0464636	-0.00142754	-0.0107969
110025	Presidente Medici	RO	-11.176	-61.901	Family income	-0.116118	0.0317532	0.0674024	0.0612982
110025	Presidente Medici	RO	-11.176	-61.901	Elderly pop	-0.123757	-0.0512028	-0.0145192	-0.00554323
110025	Presidente Medici	RO	-11.176	-61.901	Fem. pop	-0.0201389	-0.0123515	-0.00523051	-0.00479947
110025	Presidente Medici	RO	-11.176	-61.901	Male pop	0.0194069	0.0122351	0.00551982	0.0050775
110025	Presidente Medici	RO	-11.176	-61.901	Unemployment	-0.476444	-0.205434	-0.044103	-0.0945839
110028	Rolim de Moura	RO	-11.733	-61.778	Homicides	0.0623828	0.0464911	-0.099201	-0.00122866
110028	Rolim de Moura	RO	-11.733	-61.778	Child Labor	0.182141	0.210143	0.0920026	0.059759
110028	Rolim de Moura	RO	-11.733	-61.778	Illiteracy	0.0404135	-0.00930461	-0.0589793	-0.0642725
110028	Rolim de Moura	RO	-11.733	-61.778	Family income	-0.165093	0.0542708	0.070829	0.0495115
110028	Rolim de Moura	RO	-11.733	-61.778	Elderly pop	-0.142925	-0.0982457	-0.0955443	-0.0808425
110028	Rolim de Moura	RO	-11.733	-61.778	Fem. pop	-0.0182596	-0.00685801	-0.00106481	-0.00160473
110028	Rolim de Moura	RO	-11.733	-61.778	Male pop	0.0177751	0.00702076	0.00132134	0.00176262
110028	Rolim de Moura	RO	-11.733	-61.778	Unemployment	-0.300929	-0.152264	-0.0205781	-0.0292079
110032	Sao Miguel do Guapore	RO	-11.681	-62.684	Homicides	0.243473	0.289727	0.0217377	0.0276655
110032	Sao Miguel do Guapore	RO	-11.681	-62.684	Child Labor	0.178585	0.314255	0.297705	0.208381
110032	Sao Miguel do Guapore	RO	-11.681	-62.684	Illiteracy	0.072165	0.0117756	-0.0507474	-0.0512998
110032	Sao Miguel do Guapore	RO	-11.681	-62.684	Family income	-0.238093	-0.0459434	-0.00959543	0.00281522
110032	Sao Miguel do Guapore	RO	-11.681	-62.684	Elderly pop	-0.241775	-0.198705	-0.146601	-0.117206
110032	Sao Miguel do Guapore	RO	-11.681	-62.684	Fem. pop	-0.0318271	-0.0246004	-0.0160503	-0.0134106
110032	Sao Miguel do Guapore	RO	-11.681	-62.684	Male pop	0.0294642	0.0233655	0.0157948	0.0133848
110032	Sao Miguel do Guapore	RO	-11.681	-62.684	Unemployment	-0.684711	-0.721247	-0.20523	-0.17101
110030	Vilhena	RO	-12.741	-60.146	Homicides	0.13264	0.272111	0.13192	0.0758551
110030	Vilhena	RO	-12.741	-60.146	Child Labor	-0.0620583	0.0327754	0.128312	0.070915
110030	Vilhena	RO	-12.741	-60.146	Illiteracy	-0.206103	-0.197922	-0.182232	-0.185207
110030	Vilhena	RO	-12.741	-60.146	Family income	0.223253	0.146416	0.109078	0.0925301
110030	Vilhena	RO	-12.741	-60.146	Elderly pop	-0.235843	-0.164146	-0.152079	-0.125378
110030	Vilhena	RO	-12.741	-60.146	Fem. pop	-0.00439681	-0.000690195	-0.00223266	-0.00233473
110030	Vilhena	RO	-12.741	-60.146	Male pop	0.00464582	0.000893468	0.00242763	0.00244634
110030	Vilhena	RO	-12.741	-60.146	Unemployment	-0.117525	-0.122589	-0.0295648	-0.0652081
120030	Feijo	AC	-8.164	-70.354	Homicides	0.171807	-0.557367	0.0425587	0.296289
120030	Feijo	AC	-8.164	-70.354	Child Labor	-0.287514	-0.0249742	0.34214	0.276264
120030	Feijo	AC	-8.164	-70.354	Illiteracy	0.399265	0.571365	0.528197	0.532628
120030	Feijo	AC	-8.164	-70.354	Family income	-0.139701	-0.409985	-0.298493	-0.29579
120030	Feijo	AC	-8.164	-70.354	Elderly pop	-0.137036	-0.131971	-0.202823	-0.190838
120030	Feijo	AC	-8.164	-70.354	Fem. pop	-0.00557504	-0.00940592	-0.0152289	-0.0144356
120030	Feijo	AC	-8.164	-70.354	Male pop	0.00590976	0.0094573	0.0151228	0.0145751
120030	Feijo	AC	-8.164	-70.354	Unemployment	-0.0792917	0.149614	-0.0319025	0.0135127
120038	Placido de Castro	AC	-10.335	-67.184	Homicides	0.0745416	0.266027	0.0304439	0.122022
120038	Placido de Castro	AC	-10.335	-67.184	Child Labor	0.0566792	0.090874	0.0365321	0.0293167
120038	Placido de Castro	AC	-10.335	-67.184	Illiteracy	0.194039	0.177352	0.194976	0.187455
120038	Placido de Castro	AC	-10.335	-67.184	Family income	-0.0994356	-0.0860832	-0.131592	-0.129122
120038	Placido de Castro	AC	-10.335	-67.184	Elderly pop	-0.116961	-0.105937	-0.103668	-0.0965238
120038	Placido de Castro	AC	-10.335	-67.184	Fem. pop	-0.0308943	-0.0183344	-0.0183834	-0.015572
120038	Placido de Castro	AC	-10.335	-67.184	Male pop	0.0285534	0.0175776	0.0178668	0.0153839
120038	Placido de Castro	AC	-10.335	-67.184	Unemployment	0.00691386	-0.0835503	0.162968	0.0831851
120040	Rio Branco	AC	-9.975	-67.81	Homicides	0.250647	0.0167214	-0.12148	0.0143671
120040	Rio Branco	AC	-9.975	-67.81	Child Labor	-0.0792334	-0.132263	-0.0831748	-0.0147544
120040	Rio Branco	AC	-9.975	-67.81	Illiteracy	0.052841	0.050167	0.0651559	0.0639277
120040	Rio Branco	AC	-9.975	-67.81	Family income	-0.0410652	-0.0999299	-0.074695	-0.0932605
120040	Rio Branco	AC	-9.975	-67.81	Elderly pop	-0.0960414	-0.114216	-0.140209	-0.126465
120040	Rio Branco	AC	-9.975	-67.81	Fem. pop	-0.0052955	0.000206373	-0.00238994	-0.00295671
120040	Rio Branco	AC	-9.975	-67.81	Male pop	0.00493843	-0.000576539	0.00214232	0.00277993
120040	Rio Branco	AC	-9.975	-67.81	Unemployment	-0.189346	-0.140478	-0.0562498	0.0190279
120050	Sena Madureira	AC	-9.066	-68.657	Homicides	-0.486465	-0.31518	0.0618685	0.227391
120050	Sena Madureira	AC	-9.066	-68.657	Child Labor	-0.0474041	0.145116	0.226868	0.162251
120050	Sena Madureira	AC	-9.066	-68.657	Illiteracy	0.357894	0.331112	0.35485	0.351375
120050	Sena Madureira	AC	-9.066	-68.657	Family income	-0.13627	-0.201438	-0.200348	-0.196066
120050	Sena Madureira	AC	-9.066	-68.657	Elderly pop	-0.112964	-0.0959752	-0.150286	-0.140435
120050	Sena Madureira	AC	-9.066	-68.657	Fem. pop	-0.00933686	-0.0159463	-0.0190568	-0.0167182
120050	Sena Madureira	AC	-9.066	-68.657	Male pop	0.0094427	0.0156051	0.0187315	0.016711
120050	Sena Madureira	AC	-9.066	-68.657	Unemployment	0.422443	-0.112266	0.128524	0.0602027
120045	Senador Guiomard	AC	-10.151	-67.736	Homicides	0.181125	-0.372755	0.0658911	0.146267
120045	Senador Guiomard	AC	-10.151	-67.736	Child Labor	-0.040841	-0.172017	-0.231085	-0.10015
120045	Senador Guiomard	AC	-10.151	-67.736	Illiteracy	0.168859	0.197171	0.184116	0.166268
120045	Senador Guiomard	AC	-10.151	-67.736	Family income	0.0349453	0.00865835	0.0163639	-0.0474342
120045	Senador Guiomard	AC	-10.151	-67.736	Elderly pop	-0.108188	-0.0948154	-0.105097	-0.106366
120045	Senador Guiomard	AC	-10.151	-67.736	Fem. pop	-0.0224234	-0.0137603	-0.00923046	-0.00921724
120045	Senador Guiomard	AC	-10.151	-67.736	Male pop	0.0212972	0.0134868	0.00936663	0.00928506
120045	Senador Guiomard	AC	-10.151	-67.736	Unemployment	0.047697	-0.0895032	0.107314	0.170936
130060	Benjamin Constant	AM	-4.383	-70.031	Homicides	-0.0219443	0.00571506	-0.342481	-0.00809607
130060	Benjamin Constant	AM	-4.383	-70.031	Child Labor	-0.100457	-0.404876	0.189049	0.160703
130060	Benjamin Constant	AM	-4.383	-70.031	Illiteracy	0.267365	0.264907	0.296779	0.302998
130060	Benjamin Constant	AM	-4.383	-70.031	Family income	0.0977067	-0.349877	-0.369732	-0.316827
130060	Benjamin Constant	AM	-4.383	-70.031	Elderly pop	-0.117891	-0.108613	-0.187473	-0.168444
130060	Benjamin Constant	AM	-4.383	-70.031	Fem. pop	-0.00949278	-0.0111619	-0.0161624	-0.0148978
130060	Benjamin Constant	AM	-4.383	-70.031	Male pop	0.00959238	0.0110979	0.0160043	0.0149226
130060	Benjamin Constant	AM	-4.383	-70.031	Unemployment	0.466862	0.147104	-0.0104652	-0.027531
130120	Coari	AM	-4.085	-63.141	Homicides	-0.761643	-0.120569	-0.0508538	0.146075
130120	Coari	AM	-4.085	-63.141	Child Labor	0.259671	0.106455	0.302365	0.190827
130120	Coari	AM	-4.085	-63.141	Illiteracy	0.32729	0.326315	0.256269	0.256797
130120	Coari	AM	-4.085	-63.141	Family income	-0.275577	-0.435865	-0.273003	-0.23059
130120	Coari	AM	-4.085	-63.141	Elderly pop	-0.10036	-0.170018	-0.197922	-0.175199
130120	Coari	AM	-4.085	-63.141	Fem. pop	-0.0129746	-0.00733996	-0.0232588	-0.0200059
130120	Coari	AM	-4.085	-63.141	Male pop	0.0128445	0.00747055	0.0228126	0.0199414
130120	Coari	AM	-4.085	-63.141	Unemployment	0.293088	0.0228595	0.153455	0.00521791
130170	Humaita	AM	-7.506	-63.021	Homicides	-0.286248	-0.682666	-0.278273	-0.00952069
130170	Humaita	AM	-7.506	-63.021	Child Labor	0.223475	0.0618338	-0.0751356	-0.0223446
130170	Humaita	AM	-7.506	-63.021	Illiteracy	0.365803	0.225033	0.186858	0.171021
130170	Humaita	AM	-7.506	-63.021	Family income	-0.210582	-0.119591	-0.147667	-0.157249
130170	Humaita	AM	-7.506	-63.021	Elderly pop	-0.175301	-0.120615	-0.156593	-0.142948
130170	Humaita	AM	-7.506	-63.021	Fem. pop	-0.0194075	-0.0192238	-0.0249452	-0.0214295
130170	Humaita	AM	-7.506	-63.021	Male pop	0.0187878	0.0186487	0.024176	0.0210806
130170	Humaita	AM	-7.506	-63.021	Unemployment	0.354456	-0.0250844	0.15353	0.101008
130185	Iranduba	AM	-3.285	-60.186	Homicides	-0.340771	-0.0713401	0.182297	0.0937033
130185	Iranduba	AM	-3.285	-60.186	Child Labor	-0.127786	-0.196565	0.0624034	0.0657241
130185	Iranduba	AM	-3.285	-60.186	Illiteracy	0.080553	0.126413	0.0602018	0.064778
130185	Iranduba	AM	-3.285	-60.186	Family income	-0.0220109	-0.188611	-0.196713	-0.152491
130185	Iranduba	AM	-3.285	-60.186	Elderly pop	-0.0936658	-0.0897885	-0.126982	-0.109959
130185	Iranduba	AM	-3.285	-60.186	Fem. pop	-0.0255157	-0.0149509	-0.0156461	-0.0134776
130185	Iranduba	AM	-3.285	-60.186	Male pop	0.0240306	0.0147022	0.0155606	0.013487
130185	Iranduba	AM	-3.285	-60.186	Unemployment	0.167443	0.129655	-0.0441148	-0.0434882
130190	Itacoatiara	AM	-3.143	-58.444	Homicides	-0.404896	-0.687493	-0.277321	-0.144064
130190	Itacoatiara	AM	-3.143	-58.444	Child Labor	-0.164293	0.026646	0.0102966	0.00725358
130190	Itacoatiara	AM	-3.143	-58.444	Illiteracy	-0.0334004	-0.0542095	-0.023611	-0.0238563
130190	Itacoatiara	AM	-3.143	-58.444	Family income	-0.152678	-0.284748	-0.223503	-0.158878
130190	Itacoatiara	AM	-3.143	-58.444	Elderly pop	-0.0701901	-0.083693	-0.103634	-0.0862139
130190	Itacoatiara	AM	-3.143	-58.444	Fem. pop	-0.00784334	-0.0165257	-0.0167291	-0.0144184
130190	Itacoatiara	AM	-3.143	-58.444	Male pop	0.00790248	0.0163157	0.016706	0.0144445
130190	Itacoatiara	AM	-3.143	-58.444	Unemployment	0.211113	0.0590649	0.0741748	-0.0255763
130240	Labrea	AM	-7.259	-64.798	Homicides	-0.669423	-0.606485	-0.0424068	0.207744
130240	Labrea	AM	-7.259	-64.798	Child Labor	-0.409378	0.13013	0.324727	0.223312
130240	Labrea	AM	-7.259	-64.798	Illiteracy	0.420796	0.444909	0.437648	0.442169
130240	Labrea	AM	-7.259	-64.798	Family income	-0.23161	-0.407224	-0.350374	-0.310172
130240	Labrea	AM	-7.259	-64.798	Elderly pop	-0.164563	-0.123147	-0.17485	-0.161709
130240	Labrea	AM	-7.259	-64.798	Fem. pop	-0.0110685	-0.0179221	-0.0206728	-0.0181129
130240	Labrea	AM	-7.259	-64.798	Male pop	0.0110592	0.0174202	0.0202209	0.0180676
130240	Labrea	AM	-7.259	-64.798	Unemployment	0.525138	0.310636	0.133755	0.032606
130260	Manaus	AM	-3.102	-60.025	Homicides	-0.0955913	-0.322716	-0.133238	-0.16059
130260	Manaus	AM	-3.102	-60.025	Child Labor	-0.182564	-0.171476	-0.0478246	-0.0160704
130260	Manaus	AM	-3.102	-60.025	Illiteracy	-0.297508	-0.214548	-0.183	-0.173557
130260	Manaus	AM	-3.102	-60.025	Family income	-0.169093	-0.334223	-0.224393	-0.147346
130260	Manaus	AM	-3.102	-60.025	Elderly pop	-0.136743	-0.136022	-0.142657	-0.11354
130260	Manaus	AM	-3.102	-60.025	Fem. pop	-0.0086285	-0.00999032	-0.0124161	-0.0103384
130260	Manaus	AM	-3.102	-60.025	Male pop	0.00739887	0.00932506	0.0120361	0.0100832
130260	Manaus	AM	-3.102	-60.025	Unemployment	-0.145975	-0.10773	-0.105826	-0.117921
130290	Maues	AM	-3.384	-57.719	Homicides	-0.321231	-0.105724	0.105295	-0.0112311
130290	Maues	AM	-3.384	-57.719	Child Labor	-0.190937	0.128474	0.339624	0.228179
130290	Maues	AM	-3.384	-57.719	Illiteracy	-0.00205235	-0.034597	-0.0332162	-0.0130498
130290	Maues	AM	-3.384	-57.719	Family income	0.0087365	-0.29033	-0.356374	-0.232319
130290	Maues	AM	-3.384	-57.719	Elderly pop	-0.0211886	-0.0556074	-0.15956	-0.123831
130290	Maues	AM	-3.384	-57.719	Fem. pop	-0.0139143	-0.0177468	-0.0236779	-0.0191103
130290	Maues	AM	-3.384	-57.719	Male pop	0.0137173	0.0173451	0.023082	0.0189077
130290	Maues	AM	-3.384	-57.719	Unemployment	0.358778	-0.00692855	-0.202662	-0.241917
130340	Parintins	AM	-2.628	-56.736	Homicides	-1.00722	-1.30125	-0.447135	-0.308668
130340	Parintins	AM	-2.628	-56.736	Child Labor	-0.103385	0.0673253	0.113595	0.0455922
130340	Parintins	AM	-2.628	-56.736	Illiteracy	-0.082603	-0.100971	-0.198996	-0.190019
130340	Parintins	AM	-2.628	-56.736	Family income	-0.174629	-0.420322	-0.313841	-0.186377
130340	Parintins	AM	-2.628	-56.736	Elderly pop	-0.0413443	-0.0704564	-0.114694	-0.0842586
130340	Parintins	AM	-2.628	-56.736	Fem. pop	-0.00474841	-0.0156822	-0.0184951	-0.0153322
130340	Parintins	AM	-2.628	-56.736	Male pop	0.00487864	0.0155402	0.0184101	0.0153212
130340	Parintins	AM	-2.628	-56.736	Unemployment	0.313755	0.00956656	0.0451501	-0.137655
130353	Presidente Figueiredo	AM	-2.034	-60.025	Homicides	0.233792	0.550394	0.141618	0.0423547
130353	Presidente Figueiredo	AM	-2.034	-60.025	Child Labor	-0.425305	-0.215602	0.120368	0.072858
130353	Presidente Figueiredo	AM	-2.034	-60.025	Illiteracy	-0.13421	-0.143599	-0.162721	-0.164731
130353	Presidente Figueiredo	AM	-2.034	-60.025	Family income	0.411976	0.13092	-0.0812128	-0.0473452
130353	Presidente Figueiredo	AM	-2.034	-60.025	Elderly pop	-0.329259	-0.276241	-0.219107	-0.178461
130353	Presidente Figueiredo	AM	-2.034	-60.025	Fem. pop	-0.0188572	-0.0351455	-0.0254942	-0.0205807
130353	Presidente Figueiredo	AM	-2.034	-60.025	Male pop	0.0178505	0.0322753	0.0244689	0.0200763
130353	Presidente Figueiredo	AM	-2.034	-60.025	Unemployment	0.731651	-0.0616625	-0.0297557	-0.105124
130380	Sao Gabriel da Cachoeira	AM	-0.13	-67.089	Homicides	-0.460261	-0.326042	-0.413283	-0.107707
130380	Sao Gabriel da Cachoeira	AM	-0.13	-67.089	Child Labor	-0.324226	-0.748247	-0.0520108	0.0469856
130380	Sao Gabriel da Cachoeira	AM	-0.13	-67.089	Illiteracy	0.111837	0.252094	0.19532	0.188912
130380	Sao Gabriel da Cachoeira	AM	-0.13	-67.089	Family income	0.0191561	-0.209747	-0.17938	-0.183006
130380	Sao Gabriel da Cachoeira	AM	-0.13	-67.089	Elderly pop	-0.0312978	-0.123088	-0.141339	-0.128826
130380	Sao Gabriel da Cachoeira	AM	-0.13	-67.089	Fem. pop	-0.00770018	-0.0129867	-0.0141344	-0.0134466
130380	Sao Gabriel da Cachoeira	AM	-0.13	-67.089	Male pop	0.00790154	0.0128525	0.0141196	0.0134704
130380	Sao Gabriel da Cachoeira	AM	-0.13	-67.089	Unemployment	0.0793777	-0.377205	-0.172206	-0.0203651
130420	Tefe	AM	-3.354	-64.711	Homicides	-0.957099	-0.0960217	-0.207895	0.00562583
130420	Tefe	AM	-3.354	-64.711	Child Labor	-0.100789	0.108356	0.000504401	0.0501931
130420	Tefe	AM	-3.354	-64.711	Illiteracy	0.161354	0.173093	0.147331	0.140657
130420	Tefe	AM	-3.354	-64.711	Family income	-0.16324	-0.266145	-0.162058	-0.161996
130420	Tefe	AM	-3.354	-64.711	Elderly pop	-0.201641	-0.150485	-0.187693	-0.16834
130420	Tefe	AM	-3.354	-64.711	Fem. pop	-0.00956235	-0.0129098	-0.0160522	-0.0148855
130420	Tefe	AM	-3.354	-64.711	Male pop	0.00957789	0.0128689	0.0160142	0.0149125
130420	Tefe	AM	-3.354	-64.711	Unemployment	0.249518	0.123162	-0.0317974	0.0115565
140005	Alto Alegre	RR	2.98	-61.292	Homicides	-0.0351135	0.687514	0.180806	0.33113
140005	Alto Alegre	RR	2.98	-61.292	Child Labor	-0.77081	-0.581519	0.3826	0.299303
140005	Alto Alegre	RR	2.98	-61.292	Illiteracy	0.149628	0.119521	0.518824	0.526836
140005	Alto Alegre	RR	2.98	-61.292	Family income	0.040073	-0.267921	-0.329513	-0.31259
140005	Alto Alegre	RR	2.98	-61.292	Elderly pop	-0.180211	-0.188551	-0.204303	-0.187926
140005	Alto Alegre	RR	2.98	-61.292	Fem. pop	-0.105467	-0.0194168	-0.0223125	-0.0192222
140005	Alto Alegre	RR	2.98	-61.292	Male pop	0.0823427	0.0186154	0.0214012	0.0189426
140005	Alto Alegre	RR	2.98	-61.292	Unemployment	0.250074	-0.0143704	-0.0812411	-0.0314803
140010	Boa Vista	RR	2.82	-60.673	Homicides	0.214317	0.178028	-0.109347	-0.0479271
140010	Boa Vista	RR	2.82	-60.673	Child Labor	-0.141117	-0.0841739	-0.0572568	-0.00119484
140010	Boa Vista	RR	2.82	-60.673	Illiteracy	-0.177226	-0.177733	-0.139324	-0.143607
140010	Boa Vista	RR	2.82	-60.673	Family income	0.12122	-0.0150539	-0.0288904	-0.0334399
140010	Boa Vista	RR	2.82	-60.673	Elderly pop	-0.234189	-0.22009	-0.211323	-0.179713
140010	Boa Vista	RR	2.82	-60.673	Fem. pop	-0.0420791	-0.00980956	-0.00868104	-0.00839434
140010	Boa Vista	RR	2.82	-60.673	Male pop	0.0392125	0.0097743	0.00871485	0.00836698
140010	Boa Vista	RR	2.82	-60.673	Unemployment	0.205136	-0.113455	-0.115876	-0.0585063
140015	Bonfim	RR	3.36	-59.833	Homicides	0.540524	0.785582	0.108833	0.124654
140015	Bonfim	RR	3.36	-59.833	Child Labor	-0.280216	-0.0259228	0.312446	0.166864
140015	Bonfim	RR	3.36	-59.833	Illiteracy	0.198759	0.0667737	0.00506283	0.0020615
140015	Bonfim	RR	3.36	-59.833	Family income	0.10539	-0.0854014	-0.0693674	-0.0508687
140015	Bonfim	RR	3.36	-59.833	Elderly pop	-0.156088	-0.237902	-0.186903	-0.151809
140015	Bonfim	RR	3.36	-59.833	Fem. pop	-0.0299975	-0.0110096	-0.0292243	-0.0225494
140015	Bonfim	RR	3.36	-59.833	Male pop	0.0275184	0.0107557	0.0272582	0.0216275
140015	Bonfim	RR	3.36	-59.833	Unemployment	0.857333	0.308459	0.0720159	-0.0805886
140030	Mucajai	RR	2.43	-60.9	Homicides	0.165319	0.574094	0.337364	0.264635
140030	Mucajai	RR	2.43	-60.9	Child Labor	-0.241667	-0.0905258	-0.00157372	0.0233295
140030	Mucajai	RR	2.43	-60.9	Illiteracy	0.127973	0.106177	0.158863	0.143437
140030	Mucajai	RR	2.43	-60.9	Family income	0.106316	0.121466	0.0245388	-0.025768
140030	Mucajai	RR	2.43	-60.9	Elderly pop	-0.326663	-0.161905	-0.148251	-0.133966
140030	Mucajai	RR	2.43	-60.9	Fem. pop	-0.107594	-0.0229114	-0.0256539	-0.0208482
140030	Mucajai	RR	2.43	-60.9	Male pop	0.0839952	0.0215073	0.0243188	0.0202128
140030	Mucajai	RR	2.43	-60.9	Unemployment	0.480932	0.181008	0.0613136	0.0729029
150010	Abaetetuba	PA	-1.718	-48.883	Homicides	-0.540713	-0.869823	0.00411693	0.0278182
150010	Abaetetuba	PA	-1.718	-48.883	Child Labor	-0.295363	0.0176597	0.0621405	0.0674542
150010	Abaetetuba	PA	-1.718	-48.883	Illiteracy	0.182747	0.161603	0.172785	0.183803
150010	Abaetetuba	PA	-1.718	-48.883	Family income	-0.340426	-0.412707	-0.37587	-0.290996
150010	Abaetetuba	PA	-1.718	-48.883	Elderly pop	-0.0731157	-0.0963974	-0.108789	-0.097376
150010	Abaetetuba	PA	-1.718	-48.883	Fem. pop	-0.0125628	-0.0141278	-0.0158048	-0.0139328
150010	Abaetetuba	PA	-1.718	-48.883	Male pop	0.012359	0.0140614	0.0158572	0.0140295
150010	Abaetetuba	PA	-1.718	-48.883	Unemployment	-0.0775442	-0.0995714	0.0108824	-0.0243776
150020	Acara	PA	-1.961	-48.197	Homicides	-0.261411	-0.966126	-0.60784	-0.144655
150020	Acara	PA	-1.961	-48.197	Child Labor	0.319703	0.188622	0.443053	0.283144
150020	Acara	PA	-1.961	-48.197	Illiteracy	0.310717	0.358491	0.309176	0.318058
150020	Acara	PA	-1.961	-48.197	Family income	-0.0676436	-0.397157	-0.439158	-0.339082
150020	Acara	PA	-1.961	-48.197	Elderly pop	-0.0869117	-0.108409	-0.127155	-0.106657
150020	Acara	PA	-1.961	-48.197	Fem. pop	-0.0187435	-0.0189483	-0.0261213	-0.0218097
150020	Acara	PA	-1.961	-48.197	Male pop	0.0181767	0.0185202	0.0253144	0.0215969
150020	Acara	PA	-1.961	-48.197	Unemployment	-0.743763	-0.189628	0.0256323	-0.114336
150050	Almeirim	PA	-1.523	-52.582	Homicides	-0.199184	-0.402918	-0.345886	-0.012166
150050	Almeirim	PA	-1.523	-52.582	Child Labor	-0.277901	-0.103759	0.0799445	0.0385056
150050	Almeirim	PA	-1.523	-52.582	Illiteracy	0.103497	0.102007	0.0510977	0.0330642
150050	Almeirim	PA	-1.523	-52.582	Family income	0.0670817	0.142984	-0.0263003	-0.0488903
150050	Almeirim	PA	-1.523	-52.582	Elderly pop	-0.232795	-0.215387	-0.206619	-0.181416
150050	Almeirim	PA	-1.523	-52.582	Fem. pop	-0.0276587	-0.0237945	-0.0189595	-0.0167514
150050	Almeirim	PA	-1.523	-52.582	Male pop	0.0261171	0.0227996	0.0186072	0.0166422
150050	Almeirim	PA	-1.523	-52.582	Unemployment	0.360626	0.0104039	0.229721	0.0759143
150060	Altamira	PA	-3.203	-52.206	Homicides	-0.129518	-0.208273	0.375582	0.252
150060	Altamira	PA	-3.203	-52.206	Child Labor	-0.0137852	0.0103986	0.108967	0.107535
150060	Altamira	PA	-3.203	-52.206	Illiteracy	0.161598	0.10572	0.142856	0.146373
150060	Altamira	PA	-3.203	-52.206	Family income	-0.0824349	-0.0549466	-0.117888	-0.112932
150060	Altamira	PA	-3.203	-52.206	Elderly pop	-0.17534	-0.1323	-0.1492	-0.134693
150060	Altamira	PA	-3.203	-52.206	Fem. pop	-0.0147542	-0.0116602	-0.0097139	-0.00907633
150060	Altamira	PA	-3.203	-52.206	Male pop	0.014492	0.0116739	0.00989495	0.00924096
150060	Altamira	PA	-3.203	-52.206	Unemployment	-0.0302991	-0.131715	-0.069341	-0.0160914
150080	Ananindeua	PA	-1.366	-48.372	Homicides	0.367846	-0.740441	0.37857	0.020888
150080	Ananindeua	PA	-1.366	-48.372	Child Labor	-0.298079	-0.249315	-0.135998	-0.115672
150080	Ananindeua	PA	-1.366	-48.372	Illiteracy	-0.247125	-0.300361	-0.33047	-0.305934
150080	Ananindeua	PA	-1.366	-48.372	Family income	-0.0584077	-0.308101	-0.220807	-0.126101
150080	Ananindeua	PA	-1.366	-48.372	Elderly pop	-0.222568	-0.175838	-0.141116	-0.111016
150080	Ananindeua	PA	-1.366	-48.372	Fem. pop	0.000345673	0.000643628	0.0014061	0.00212906
150080	Ananindeua	PA	-1.366	-48.372	Male pop	-0.000388713	-0.00127373	-0.00207436	-0.00265457
150080	Ananindeua	PA	-1.366	-48.372	Unemployment	0.0386966	-0.0414483	0.0162901	-0.0793927
150130	Barcarena	PA	-1.506	-48.626	Homicides	-0.260607	-1.08463	0.237069	0.16063
150130	Barcarena	PA	-1.506	-48.626	Child Labor	-0.260296	-0.0287649	0.0766594	0.0216072
150130	Barcarena	PA	-1.506	-48.626	Illiteracy	-0.0419329	-0.0433769	-0.0553515	-0.0510951
150130	Barcarena	PA	-1.506	-48.626	Family income	-0.00437999	-0.0924909	-0.179037	-0.130768
150130	Barcarena	PA	-1.506	-48.626	Elderly pop	-0.152256	-0.163502	-0.214879	-0.186248
150130	Barcarena	PA	-1.506	-48.626	Fem. pop	-0.0080945	-0.00917862	-0.0109185	-0.00991091
150130	Barcarena	PA	-1.506	-48.626	Male pop	0.00819361	0.00927036	0.0110825	0.0100239
150130	Barcarena	PA	-1.506	-48.626	Unemployment	0.259586	-0.011266	0.226074	0.0337467
150140	Belem	PA	-1.456	-48.504	Homicides	-0.290368	-0.475899	0.0352489	-0.166541
150140	Belem	PA	-1.456	-48.504	Child Labor	-0.360624	-0.248863	-0.157128	-0.117538
150140	Belem	PA	-1.456	-48.504	Illiteracy	-0.387221	-0.295769	-0.27242	-0.251675
150140	Belem	PA	-1.456	-48.504	Family income	-0.212664	-0.24381	-0.156798	-0.080687
150140	Belem	PA	-1.456	-48.504	Elderly pop	-0.0539553	-0.0229483	-0.00424754	0.0101871
150140	Belem	PA	-1.456	-48.504	Fem. pop	0.00180083	0.00109283	0.00169073	0.00348326
150140	Belem	PA	-1.456	-48.504	Male pop	-0.00402628	-0.00255638	-0.00307463	-0.00438837
150140	Belem	PA	-1.456	-48.504	Unemployment	-0.326326	-0.193071	-0.113833	-0.116345
150170	Braganca	PA	-1.063	-46.773	Homicides	-0.824838	-0.848272	-0.000498321	0.0436615
150170	Braganca	PA	-1.063	-46.773	Child Labor	-0.0754099	0.139984	0.152739	0.146716
150170	Braganca	PA	-1.063	-46.773	Illiteracy	0.198294	0.200116	0.229096	0.240711
150170	Braganca	PA	-1.063	-46.773	Family income	-0.420871	-0.367038	-0.321508	-0.256525
150170	Braganca	PA	-1.063	-46.773	Elderly pop	-0.00641786	-0.0326746	-0.0868795	-0.0782364
150170	Braganca	PA	-1.063	-46.773	Fem. pop	-0.00942816	-0.0135269	-0.0131722	-0.0118117
150170	Braganca	PA	-1.063	-46.773	Male pop	0.00932395	0.0134779	0.0132897	0.0119726
150170	Braganca	PA	-1.063	-46.773	Unemployment	-0.254278	-0.198597	-0.142601	-0.0795967
150180	Breves	PA	-1.682	-50.48	Homicides	-1.12734	-0.752263	-0.394183	0.00883601
150180	Breves	PA	-1.682	-50.48	Child Labor	-0.0692964	-0.0629879	0.250612	0.200817
150180	Breves	PA	-1.682	-50.48	Illiteracy	0.366308	0.402176	0.443016	0.451256
150180	Breves	PA	-1.682	-50.48	Family income	-0.343893	-0.440249	-0.476866	-0.404856
150180	Breves	PA	-1.682	-50.48	Elderly pop	-0.0888337	-0.124775	-0.165109	-0.152625
150180	Breves	PA	-1.682	-50.48	Fem. pop	-0.0109915	-0.0169605	-0.0197889	-0.0179822
150180	Breves	PA	-1.682	-50.48	Male pop	0.0109035	0.0167403	0.0196198	0.0180572
150180	Breves	PA	-1.682	-50.48	Unemployment	-0.00834125	-0.130641	0.0420544	-0.00504121
150220	Capanema	PA	-1.196	-47.181	Homicides	-0.0227082	-1.02208	-0.0356574	0.0538531
150220	Capanema	PA	-1.196	-47.181	Child Labor	-0.140678	-0.0265933	0.00990568	0.0136312
150220	Capanema	PA	-1.196	-47.181	Illiteracy	0.0331563	0.081203	0.152737	0.160041
150220	Capanema	PA	-1.196	-47.181	Family income	-0.0900937	-0.166891	-0.208025	-0.175497
150220	Capanema	PA	-1.196	-47.181	Elderly pop	-0.0201022	-0.0182121	-0.0654754	-0.0636554
150220	Capanema	PA	-1.196	-47.181	Fem. pop	0.00500798	0.000367649	-0.000482763	-0.00126994
150220	Capanema	PA	-1.196	-47.181	Male pop	-0.00486014	-0.000190036	0.000683532	0.00138988
150220	Capanema	PA	-1.196	-47.181	Unemployment	-0.165873	-0.00593922	0.0954014	0.049379
150240	Castanhal	PA	-1.297	-47.922	Homicides	0.26011	-0.0988294	0.276786	0.101215
150240	Castanhal	PA	-1.297	-47.922	Child Labor	-0.139527	-0.183272	-0.124844	-0.0733722
150240	Castanhal	PA	-1.297	-47.922	Illiteracy	-0.0659476	-0.0126246	-0.0526699	-0.0389233
150240	Castanhal	PA	-1.297	-47.922	Family income	-0.133771	-0.228649	-0.202268	-0.154764
150240	Castanhal	PA	-1.297	-47.922	Elderly pop	-0.0906077	-0.0933688	-0.122431	-0.10761
150240	Castanhal	PA	-1.297	-47.922	Fem. pop	0.00340471	0.0012835	0.000216134	-0.000146343
150240	Castanhal	PA	-1.297	-47.922	Male pop	-0.00361934	-0.00141909	-0.000340786	-9.20554e-06
150240	Castanhal	PA	-1.297	-47.922	Unemployment	0.120773	-0.085268	0.0400545	0.0139467
150270	Conceicao do Araguaia	PA	-8.258	-49.265	Homicides	-0.188971	-0.853853	0.152231	0.113082
150270	Conceicao do Araguaia	PA	-8.258	-49.265	Child Labor	-0.0687858	0.120485	0.172662	0.116196
150270	Conceicao do Araguaia	PA	-8.258	-49.265	Illiteracy	0.156288	0.180425	0.151999	0.153463
150270	Conceicao do Araguaia	PA	-8.258	-49.265	Family income	-0.174969	-0.0971718	-0.13107	-0.0994359
150270	Conceicao do Araguaia	PA	-8.258	-49.265	Elderly pop	-0.104283	-0.0475843	-0.0298042	-0.0273266
150270	Conceicao do Araguaia	PA	-8.258	-49.265	Fem. pop	-0.00846745	-0.0121119	-0.0133729	-0.0112422
150270	Conceicao do Araguaia	PA	-8.258	-49.265	Male pop	0.00852055	0.0120763	0.0134221	0.011393
150270	Conceicao do Araguaia	PA	-8.258	-49.265	Unemployment	-0.107026	0.0228912	0.0212831	-0.0190601
150277	Curionopolis	PA	-6.091	-49.541	Homicides	0.0835463	0.237878	0.51914	0.292679
150277	Curionopolis	PA	-6.091	-49.541	Child Labor	0.201677	0.022266	-0.187701	-0.124002
150277	Curionopolis	PA	-6.091	-49.541	Illiteracy	0.257527	0.20507	0.196649	0.187195
150277	Curionopolis	PA	-6.091	-49.541	Family income	-0.0268252	-0.14467	-0.128661	-0.127418
150277	Curionopolis	PA	-6.091	-49.541	Elderly pop	-0.272367	-0.0996093	-0.0493621	-0.0538564
150277	Curionopolis	PA	-6.091	-49.541	Fem. pop	-0.0347785	-0.018902	-0.02385	-0.0191033
150277	Curionopolis	PA	-6.091	-49.541	Male pop	0.0323287	0.0181827	0.0228227	0.0185983
150277	Curionopolis	PA	-6.091	-49.541	Unemployment	-0.249707	0.186457	0.310119	0.19626
150290	Curuca	PA	-0.734	-47.855	Homicides	-0.523552	-0.544364	-0.357144	-0.286452
150290	Curuca	PA	-0.734	-47.855	Child Labor	-0.769797	-0.454935	-0.0499821	-0.0540557
150290	Curuca	PA	-0.734	-47.855	Illiteracy	-0.0732091	-0.132634	-0.104529	-0.09335
150290	Curuca	PA	-0.734	-47.855	Family income	-0.389107	-0.17212	-0.352105	-0.22296
150290	Curuca	PA	-0.734	-47.855	Elderly pop	0.0695117	0.0453656	-0.00814469	0.00117365
150290	Curuca	PA	-0.734	-47.855	Fem. pop	-0.0122426	-0.0155037	-0.012436	-0.0101805
150290	Curuca	PA	-0.734	-47.855	Male pop	0.0121593	0.0151672	0.0124918	0.0102064
150290	Curuca	PA	-0.734	-47.855	Unemployment	0.713448	0.201142	0.108329	-0.0519245
150293	Dom Eliseu	PA	-4.285	-47.505	Homicides	0.287699	-0.495867	0.217912	0.27531
150293	Dom Eliseu	PA	-4.285	-47.505	Child Labor	0.00822813	0.12736	0.0140521	0.015905
150293	Dom Eliseu	PA	-4.285	-47.505	Illiteracy	0.29216	0.27382	0.212602	0.205556
150293	Dom Eliseu	PA	-4.285	-47.505	Family income	0.00595722	-0.109654	-0.196547	-0.195917
150293	Dom Eliseu	PA	-4.285	-47.505	Elderly pop	-0.261969	-0.231054	-0.245432	-0.224357
150293	Dom Eliseu	PA	-4.285	-47.505	Fem. pop	-0.0131456	-0.0118687	-0.0204065	-0.0181823
150293	Dom Eliseu	PA	-4.285	-47.505	Male pop	0.0129941	0.0118359	0.0200635	0.0180723
150293	Dom Eliseu	PA	-4.285	-47.505	Unemployment	0.0220394	0.071601	0.276982	0.142839
150310	Gurupa	PA	-1.405	-51.64	Homicides	-0.0426244	-0.46821	-0.264095	-0.00190726
150310	Gurupa	PA	-1.405	-51.64	Child Labor	0.0199695	0.168257	0.362596	0.271826
150310	Gurupa	PA	-1.405	-51.64	Illiteracy	0.327084	0.35288	0.30544	0.316104
150310	Gurupa	PA	-1.405	-51.64	Family income	-0.246678	-0.323409	-0.397245	-0.324401
150310	Gurupa	PA	-1.405	-51.64	Elderly pop	-0.124178	-0.151531	-0.179084	-0.152826
150310	Gurupa	PA	-1.405	-51.64	Fem. pop	-0.0150093	-0.0225941	-0.0275475	-0.0228321
150310	Gurupa	PA	-1.405	-51.64	Male pop	0.0146791	0.0215663	0.0263283	0.0223535
150310	Gurupa	PA	-1.405	-51.64	Unemployment	0.221316	-0.135717	-0.15456	-0.144516
150320	Igarape-Acu	PA	-1.127	-47.618	Homicides	-0.557403	-0.0731743	-0.160817	0.0307811
150320	Igarape-Acu	PA	-1.127	-47.618	Child Labor	-0.132127	0.0564587	0.120246	0.0514638
150320	Igarape-Acu	PA	-1.127	-47.618	Illiteracy	0.14052	0.128766	0.191747	0.195666
150320	Igarape-Acu	PA	-1.127	-47.618	Family income	-0.145467	-0.290722	-0.245134	-0.194038
150320	Igarape-Acu	PA	-1.127	-47.618	Elderly pop	0.00569703	-0.0286042	-0.0553824	-0.054393
150320	Igarape-Acu	PA	-1.127	-47.618	Fem. pop	-0.00645623	-0.00864246	-0.00609932	-0.00585694
150320	Igarape-Acu	PA	-1.127	-47.618	Male pop	0.00670185	0.00874369	0.00637111	0.00608842
150320	Igarape-Acu	PA	-1.127	-47.618	Unemployment	0.115754	0.0380788	0.263033	0.0796421
150360	Itaituba	PA	-4.276	-55.984	Homicides	0.316242	-0.854574	0.134752	0.14055
150360	Itaituba	PA	-4.276	-55.984	Child Labor	-0.0776778	0.00792344	-0.00515626	0.0474194
150360	Itaituba	PA	-4.276	-55.984	Illiteracy	0.19912	0.192125	0.168129	0.165895
150360	Itaituba	PA	-4.276	-55.984	Family income	-0.133378	-0.186814	-0.170682	-0.163389
150360	Itaituba	PA	-4.276	-55.984	Elderly pop	-0.26965	-0.186515	-0.159609	-0.145467
150360	Itaituba	PA	-4.276	-55.984	Fem. pop	-0.0338546	-0.0172856	-0.0155605	-0.0141924
150360	Itaituba	PA	-4.276	-55.984	Male pop	0.031988	0.0170684	0.0155978	0.0142657
150360	Itaituba	PA	-4.276	-55.984	Unemployment	-0.0433156	-0.125856	-0.0376088	0.0189773
150380	Jacunda	PA	-4.451	-49.116	Homicides	-0.221893	0.529985	0.353683	0.340633
150380	Jacunda	PA	-4.451	-49.116	Child Labor	-0.113863	-0.00719238	0.0527072	0.0136412
150380	Jacunda	PA	-4.451	-49.116	Illiteracy	0.257914	0.253867	0.196666	0.196625
150380	Jacunda	PA	-4.451	-49.116	Family income	-0.133986	-0.0333199	-0.152387	-0.151054
150380	Jacunda	PA	-4.451	-49.116	Elderly pop	-0.179809	-0.136722	-0.181138	-0.170497
150380	Jacunda	PA	-4.451	-49.116	Fem. pop	-0.0163414	-0.0124578	-0.00527927	-0.00572513
150380	Jacunda	PA	-4.451	-49.116	Male pop	0.0159823	0.0123973	0.00554504	0.00592045
150380	Jacunda	PA	-4.451	-49.116	Unemployment	-0.064926	-0.0644571	0.349438	0.169602
150420	Maraba	PA	-5.369	-49.118	Homicides	0.0879214	0.281656	0.467317	0.279592
150420	Maraba	PA	-5.369	-49.118	Child Labor	-0.135463	0.0466005	0.0206685	0.0486905
150420	Maraba	PA	-5.369	-49.118	Illiteracy	0.0767388	0.14315	0.117238	0.119172
150420	Maraba	PA	-5.369	-49.118	Family income	-0.17936	-0.189832	-0.181946	-0.16154
150420	Maraba	PA	-5.369	-49.118	Elderly pop	-0.16694	-0.144179	-0.196146	-0.176146
150420	Maraba	PA	-5.369	-49.118	Fem. pop	-0.00874747	-0.0122159	-0.0168579	-0.0150415
150420	Maraba	PA	-5.369	-49.118	Male pop	0.00858545	0.0121833	0.0168949	0.0151148
150420	Maraba	PA	-5.369	-49.118	Unemployment	0.00484856	-0.131524	0.0176097	0.0226212
150440	Marapanim	PA	-0.714	-47.694	Homicides	-0.377252	-0.208648	-0.0895046	-0.168319
150440	Marapanim	PA	-0.714	-47.694	Child Labor	-0.113133	-0.230561	0.121621	0.0791481
150440	Marapanim	PA	-0.714	-47.694	Illiteracy	-0.127365	-0.131892	-0.0638304	-0.0544354
150440	Marapanim	PA	-0.714	-47.694	Family income	-0.189711	-0.31376	-0.232921	-0.132538
150440	Marapanim	PA	-0.714	-47.694	Elderly pop	0.078452	0.0423288	0.0141286	0.0248679
150440	Marapanim	PA	-0.714	-47.694	Fem. pop	-0.0129151	-0.0236203	-0.0197122	-0.015298
150440	Marapanim	PA	-0.714	-47.694	Male pop	0.0127678	0.0225106	0.0192285	0.0151144
150440	Marapanim	PA	-0.714	-47.694	Unemployment	0.359895	0.0382988	-0.123313	-0.157318
150480	Monte Alegre	PA	-2.008	-54.069	Homicides	-0.875361	-1.06564	-0.803451	-0.326036
150480	Monte Alegre	PA	-2.008	-54.069	Child Labor	-0.0315227	0.165894	0.397651	0.239101
150480	Monte Alegre	PA	-2.008	-54.069	Illiteracy	0.062761	0.152812	0.146806	0.157479
150480	Monte Alegre	PA	-2.008	-54.069	Family income	-0.288305	-0.389615	-0.38638	-0.268189
150480	Monte Alegre	PA	-2.008	-54.069	Elderly pop	-0.0534113	-0.0509005	-0.0442589	-0.029499
150480	Monte Alegre	PA	-2.008	-54.069	Fem. pop	-0.0197886	-0.0239587	-0.0165193	-0.0139797
150480	Monte Alegre	PA	-2.008	-54.069	Male pop	0.0191612	0.0231643	0.0164404	0.0141128
150480	Monte Alegre	PA	-2.008	-54.069	Unemployment	0.0817667	-0.344738	-0.00177596	-0.153211
150530	Oriximina	PA	-1.766	-55.866	Homicides	-0.195986	-0.442774	-0.697151	-0.236277
150530	Oriximina	PA	-1.766	-55.866	Child Labor	-0.204298	-0.0299727	0.17765	0.0944944
150530	Oriximina	PA	-1.766	-55.866	Illiteracy	-0.0369803	-0.00507713	0.0431584	0.0430771
150530	Oriximina	PA	-1.766	-55.866	Family income	-0.100048	-0.180468	-0.236589	-0.178113
150530	Oriximina	PA	-1.766	-55.866	Elderly pop	-0.0931171	-0.0923922	-0.136138	-0.115268
150530	Oriximina	PA	-1.766	-55.866	Fem. pop	-0.00692064	-0.0106087	-0.00982672	-0.00933684
150530	Oriximina	PA	-1.766	-55.866	Male pop	0.00708242	0.0106489	0.0100177	0.00951257
150530	Oriximina	PA	-1.766	-55.866	Unemployment	-0.100442	0.0871459	0.146391	-0.0255998
150543	Ourilandia do Norte	PA	-6.755	-51.084	Homicides	-0.586961	-0.0626805	0.654455	0.42122
150543	Ourilandia do Norte	PA	-6.755	-51.084	Child Labor	0.0759423	-0.0367091	0.0708688	0.0688889
150543	Ourilandia do Norte	PA	-6.755	-51.084	Illiteracy	0.156012	0.182118	0.0651745	0.0604258
150543	Ourilandia do Norte	PA	-6.755	-51.084	Family income	0.0571027	0.00968535	-0.0441904	-0.0693159
150543	Ourilandia do Norte	PA	-6.755	-51.084	Elderly pop	-0.36133	-0.203014	-0.288741	-0.255615
150543	Ourilandia do Norte	PA	-6.755	-51.084	Fem. pop	-0.0946717	-0.0128726	-0.0196114	-0.0170637
150543	Ourilandia do Norte	PA	-6.755	-51.084	Male pop	0.0770723	0.012661	0.0191451	0.0168691
150543	Ourilandia do Norte	PA	-6.755	-51.084	Unemployment	0.273574	0.190679	0.058637	0.0396403
150550	Paragominas	PA	-2.995	-47.353	Homicides	-0.783603	0.276711	0.585173	0.423986
150550	Paragominas	PA	-2.995	-47.353	Child Labor	-0.0162908	-0.130868	-0.115602	-0.0264289
150550	Paragominas	PA	-2.995	-47.353	Illiteracy	0.257576	0.162684	0.158661	0.154451
150550	Paragominas	PA	-2.995	-47.353	Family income	-0.101547	-0.140733	-0.105093	-0.140986
150550	Paragominas	PA	-2.995	-47.353	Elderly pop	-0.320139	-0.285603	-0.287573	-0.26472
150550	Paragominas	PA	-2.995	-47.353	Fem. pop	-0.0213307	-0.0107781	-0.0103577	-0.0106329
150550	Paragominas	PA	-2.995	-47.353	Male pop	0.020614	0.0108198	0.0105311	0.0107154
150550	Paragominas	PA	-2.995	-47.353	Unemployment	-0.43257	-0.0836541	0.108931	0.136467
150553	Parauapebas	PA	-6.068	-49.902	Homicides	0.163788	0.419742	0.213905	0.208819
150553	Parauapebas	PA	-6.068	-49.902	Child Labor	-0.178419	-0.0144068	-0.0579863	-0.0098593
150553	Parauapebas	PA	-6.068	-49.902	Illiteracy	0.0974959	0.0553409	-0.054645	-0.0632911
150553	Parauapebas	PA	-6.068	-49.902	Family income	0.0320201	-0.00480016	-0.0641684	-0.0858735
150553	Parauapebas	PA	-6.068	-49.902	Elderly pop	-0.347144	-0.282491	-0.352438	-0.310149
150553	Parauapebas	PA	-6.068	-49.902	Fem. pop	-0.0225652	-0.00966649	-0.0148955	-0.014347
150553	Parauapebas	PA	-6.068	-49.902	Male pop	0.0217068	0.00974131	0.014975	0.0143693
150553	Parauapebas	PA	-6.068	-49.902	Unemployment	-0.0729534	0.0216586	0.0939166	0.0547249
150613	Redencao	PA	-8.029	-50.031	Homicides	0.761937	-0.130225	0.411928	0.270733
150613	Redencao	PA	-8.029	-50.031	Child Labor	0.0379952	0.0940209	0.115079	0.0914685
150613	Redencao	PA	-8.029	-50.031	Illiteracy	0.0774901	0.0570349	0.0860546	0.0867938
150613	Redencao	PA	-8.029	-50.031	Family income	-0.0533096	-0.0334082	-0.0558401	-0.0600285
150613	Redencao	PA	-8.029	-50.031	Elderly pop	-0.220208	-0.180605	-0.152154	-0.136243
150613	Redencao	PA	-8.029	-50.031	Fem. pop	-0.0117987	-0.00786455	-0.00855341	-0.00798335
150613	Redencao	PA	-8.029	-50.031	Male pop	0.0117109	0.00798886	0.00876257	0.00815955
150613	Redencao	PA	-8.029	-50.031	Unemployment	0.0531203	-0.14958	0.00737526	0.00567331
150616	Rio Maria	PA	-7.311	-50.048	Homicides	0.304498	0.00267885	0.0147262	0.135239
150616	Rio Maria	PA	-7.311	-50.048	Child Labor	0.117529	-0.0762068	0.192403	0.120799
150616	Rio Maria	PA	-7.311	-50.048	Illiteracy	0.218475	0.0315593	0.132168	0.120409
150616	Rio Maria	PA	-7.311	-50.048	Family income	-0.0201404	0.129581	0.0342453	0.00428849
150616	Rio Maria	PA	-7.311	-50.048	Elderly pop	-0.216871	-0.102803	-0.103172	-0.0924272
150616	Rio Maria	PA	-7.311	-50.048	Fem. pop	-0.0210034	-0.0124893	-0.0137637	-0.011907
150616	Rio Maria	PA	-7.311	-50.048	Male pop	0.0201563	0.0122812	0.0136158	0.011956
150616	Rio Maria	PA	-7.311	-50.048	Unemployment	0.100027	-0.0910187	0.0914596	0.0283448
150618	Rondon do Para	PA	-4.776	-48.067	Homicides	0.0509852	0.578059	0.601789	0.417779
150618	Rondon do Para	PA	-4.776	-48.067	Child Labor	-0.0932309	0.0912341	0.085244	0.0606693
150618	Rondon do Para	PA	-4.776	-48.067	Illiteracy	0.191957	0.201158	0.294173	0.295595
150618	Rondon do Para	PA	-4.776	-48.067	Family income	-0.0122472	-0.0750578	-0.21877	-0.199686
150618	Rondon do Para	PA	-4.776	-48.067	Elderly pop	-0.210685	-0.131998	-0.142292	-0.13601
150618	Rondon do Para	PA	-4.776	-48.067	Fem. pop	-0.0152464	-0.00882009	-0.0181999	-0.0156804
150618	Rondon do Para	PA	-4.776	-48.067	Male pop	0.0149646	0.00892292	0.0179869	0.0156837
150618	Rondon do Para	PA	-4.776	-48.067	Unemployment	0.0759544	-0.0923426	0.227578	0.123083
150620	Salinopolis	PA	-0.629	-47.356	Homicides	-0.448222	0.00424315	0.230629	0.110914
150620	Salinopolis	PA	-0.629	-47.356	Child Labor	-0.21668	0.121501	0.161244	0.106544
150620	Salinopolis	PA	-0.629	-47.356	Illiteracy	-0.0555011	0.00192697	-0.0111907	-0.00589768
150620	Salinopolis	PA	-0.629	-47.356	Family income	-0.141358	-0.0481778	-0.114989	-0.0755157
150620	Salinopolis	PA	-0.629	-47.356	Elderly pop	-0.0716181	-0.107094	-0.112718	-0.0941869
150620	Salinopolis	PA	-0.629	-47.356	Fem. pop	-0.00893656	-0.00952097	-0.0111419	-0.00956227
150620	Salinopolis	PA	-0.629	-47.356	Male pop	0.00906874	0.00958603	0.0112651	0.00969844
150620	Salinopolis	PA	-0.629	-47.356	Unemployment	0.340631	-0.0368439	-0.0309147	-0.070444
150650	Santa Isabel do Para	PA	-1.299	-48.161	Homicides	0.22877	-0.851607	0.236548	0.0860798
150650	Santa Isabel do Para	PA	-1.299	-48.161	Child Labor	-0.342395	-0.113289	-0.20097	-0.117042
150650	Santa Isabel do Para	PA	-1.299	-48.161	Illiteracy	-0.0314596	-0.0935333	-0.0110685	-0.0182874
150650	Santa Isabel do Para	PA	-1.299	-48.161	Family income	-0.0425697	-0.194183	-0.169115	-0.137993
150650	Santa Isabel do Para	PA	-1.299	-48.161	Elderly pop	-0.0581194	-0.10334	-0.139512	-0.122772
150650	Santa Isabel do Para	PA	-1.299	-48.161	Fem. pop	-0.00727433	-0.0116279	-0.0258438	-0.0213642
150650	Santa Isabel do Para	PA	-1.299	-48.161	Male pop	0.00745704	0.0116156	0.0251019	0.0209639
150650	Santa Isabel do Para	PA	-1.299	-48.161	Unemployment	-0.210055	0.126494	0.156678	0.0789101
150658	Santa Maria das Barreiras	PA	-8.855	-49.722	Homicides	0.222399	-0.0118734	-0.446579	-0.158536
150658	Santa Maria das Barreiras	PA	-8.855	-49.722	Child Labor	-0.383519	0.122808	0.0139146	0.0353371
150658	Santa Maria das Barreiras	PA	-8.855	-49.722	Illiteracy	0.127985	0.254576	0.194965	0.186732
150658	Santa Maria das Barreiras	PA	-8.855	-49.722	Family income	0.259736	-0.0193662	-0.22516	-0.212342
150658	Santa Maria das Barreiras	PA	-8.855	-49.722	Elderly pop	-0.172301	-0.159018	-0.119649	-0.0952049
150658	Santa Maria das Barreiras	PA	-8.855	-49.722	Fem. pop	-0.0469061	-0.0480751	-0.0456519	-0.0344465
150658	Santa Maria das Barreiras	PA	-8.855	-49.722	Male pop	0.0409426	0.0423875	0.0413338	0.0321962
150658	Santa Maria das Barreiras	PA	-8.855	-49.722	Unemployment	0.448586	0.0899542	-0.0938081	-0.0682131
150660	Santa Maria do Para	PA	-1.352	-47.576	Homicides	-0.0100996	0.196489	0.503588	0.308346
150660	Santa Maria do Para	PA	-1.352	-47.576	Child Labor	-0.232324	-0.01469	0.0955581	0.0990335
150660	Santa Maria do Para	PA	-1.352	-47.576	Illiteracy	0.203739	0.21897	0.207092	0.2197
150660	Santa Maria do Para	PA	-1.352	-47.576	Family income	0.0548996	-0.0946429	-0.146392	-0.13575
150660	Santa Maria do Para	PA	-1.352	-47.576	Elderly pop	-0.0266999	-0.0499803	-0.080297	-0.0784038
150660	Santa Maria do Para	PA	-1.352	-47.576	Fem. pop	-0.001979	-0.000753051	0.00125377	0.000150431
150660	Santa Maria do Para	PA	-1.352	-47.576	Male pop	0.00247069	0.00109793	-0.000891554	8.35885e-05
150660	Santa Maria do Para	PA	-1.352	-47.576	Unemployment	0.339785	-0.0896868	-0.0875821	-0.0022395
150680	Santarem	PA	-2.443	-54.708	Homicides	-0.0334877	-1.17701	-1.0431	-0.495316
150680	Santarem	PA	-2.443	-54.708	Child Labor	-0.292575	0.0667031	0.0812513	0.0568112
150680	Santarem	PA	-2.443	-54.708	Illiteracy	-0.0378609	-0.0256368	-0.0295489	-0.0240068
150680	Santarem	PA	-2.443	-54.708	Family income	-0.39679	-0.381395	-0.308575	-0.219314
150680	Santarem	PA	-2.443	-54.708	Elderly pop	-0.0774931	-0.0424059	-0.0733228	-0.0549873
150680	Santarem	PA	-2.443	-54.708	Fem. pop	-0.00992828	-0.00826321	-0.00783978	-0.00734166
150680	Santarem	PA	-2.443	-54.708	Male pop	0.00947749	0.00815954	0.00784717	0.00735825
150680	Santarem	PA	-2.443	-54.708	Unemployment	-0.256844	-0.165006	-0.0439944	-0.115395
150730	Sao Felix do Xingu	PA	-6.645	-51.995	Homicides	-0.025934	0.398149	0.0464574	0.151998
150730	Sao Felix do Xingu	PA	-6.645	-51.995	Child Labor	0.00914243	0.00408409	0.125338	0.111835
150730	Sao Felix do Xingu	PA	-6.645	-51.995	Illiteracy	0.156429	0.210136	0.147585	0.139996
150730	Sao Felix do Xingu	PA	-6.645	-51.995	Family income	0.0407548	0.141074	-0.207452	-0.198946
150730	Sao Felix do Xingu	PA	-6.645	-51.995	Elderly pop	-0.281831	-0.211718	-0.305247	-0.264487
150730	Sao Felix do Xingu	PA	-6.645	-51.995	Fem. pop	-0.0468722	-0.0466418	-0.0365321	-0.0302924
150730	Sao Felix do Xingu	PA	-6.645	-51.995	Male pop	0.0420252	0.0423319	0.0348321	0.0294851
150730	Sao Felix do Xingu	PA	-6.645	-51.995	Unemployment	0.094893	-0.463098	0.0175533	-0.0200083
150745	Sao Geraldo do Araguaia	PA	-6.401	-48.555	Homicides	-0.759546	0.266935	0.506457	0.363646
150745	Sao Geraldo do Araguaia	PA	-6.401	-48.555	Child Labor	-0.0594102	0.135439	0.191124	0.132896
150745	Sao Geraldo do Araguaia	PA	-6.401	-48.555	Illiteracy	0.325294	0.197763	0.262809	0.267829
150745	Sao Geraldo do Araguaia	PA	-6.401	-48.555	Family income	-0.326158	-0.0896264	-0.158712	-0.14524
150745	Sao Geraldo do Araguaia	PA	-6.401	-48.555	Elderly pop	-0.155336	-0.0990515	-0.109908	-0.10461
150745	Sao Geraldo do Araguaia	PA	-6.401	-48.555	Fem. pop	-0.0245968	-0.0162982	-0.0103821	-0.00929663
150745	Sao Geraldo do Araguaia	PA	-6.401	-48.555	Male pop	0.0234594	0.0159146	0.0104955	0.00948209
150745	Sao Geraldo do Araguaia	PA	-6.401	-48.555	Unemployment	-0.558846	-0.0601873	0.093528	0.0471354
150750	Sao Joao do Araguaia	PA	-5.358	-48.791	Homicides	-0.369519	0.521985	0.482471	0.301827
150750	Sao Joao do Araguaia	PA	-5.358	-48.791	Child Labor	-0.166413	-0.268384	0.220834	0.156598
150750	Sao Joao do Araguaia	PA	-5.358	-48.791	Illiteracy	0.293705	0.297546	0.290586	0.297876
150750	Sao Joao do Araguaia	PA	-5.358	-48.791	Family income	-0.177235	-0.293702	-0.262244	-0.225885
150750	Sao Joao do Araguaia	PA	-5.358	-48.791	Elderly pop	-0.0944822	-0.151645	-0.123478	-0.105401
150750	Sao Joao do Araguaia	PA	-5.358	-48.791	Fem. pop	-0.00968886	-0.0169856	-0.0360587	-0.0273545
150750	Sao Joao do Araguaia	PA	-5.358	-48.791	Male pop	0.00977588	0.0162813	0.033196	0.0259642
150750	Sao Joao do Araguaia	PA	-5.358	-48.791	Unemployment	-0.0245306	-0.270169	-0.0433791	-0.0549851
150780	Senador Jose Porfirio	PA	-2.591	-51.954	Homicides	-0.289536	0.244282	-0.290961	0.043243
150780	Senador Jose Porfirio	PA	-2.591	-51.954	Child Labor	-0.356317	0.145316	0.149991	0.135315
150780	Senador Jose Porfirio	PA	-2.591	-51.954	Illiteracy	0.354739	0.291201	0.288252	0.284832
150780	Senador Jose Porfirio	PA	-2.591	-51.954	Family income	-0.192656	-0.154266	-0.271482	-0.263029
150780	Senador Jose Porfirio	PA	-2.591	-51.954	Elderly pop	-0.33079	-0.275848	-0.245233	-0.215816
150780	Senador Jose Porfirio	PA	-2.591	-51.954	Fem. pop	-0.0738334	-0.0237629	-0.0291976	-0.0242254
150780	Senador Jose Porfirio	PA	-2.591	-51.954	Male pop	0.0630541	0.0224253	0.0273418	0.0233319
150780	Senador Jose Porfirio	PA	-2.591	-51.954	Unemployment	-0.186942	-0.229962	-0.014231	-0.0152919
150795	Tailandia	PA	-2.947	-48.953	Homicides	0.173857	-0.00157647	0.514112	0.394456
150795	Tailandia	PA	-2.947	-48.953	Child Labor	0.00695066	-0.000371894	0.0675879	0.0255635
150795	Tailandia	PA	-2.947	-48.953	Illiteracy	0.169289	0.250927	0.15776	0.162368
150795	Tailandia	PA	-2.947	-48.953	Family income	0.165718	-0.0802967	-0.327898	-0.277754
150795	Tailandia	PA	-2.947	-48.953	Elderly pop	-0.290637	-0.295934	-0.311963	-0.280218
150795	Tailandia	PA	-2.947	-48.953	Fem. pop	-0.0222396	-0.0210279	-0.0210237	-0.0186037
150795	Tailandia	PA	-2.947	-48.953	Male pop	0.0211394	0.0203445	0.0207463	0.0185217
150795	Tailandia	PA	-2.947	-48.953	Unemployment	-0.323211	0.0932997	0.374188	0.135013
150800	Tome-Acu	PA	-2.419	-48.152	Homicides	-0.500555	-0.605313	0.44122	0.28001
150800	Tome-Acu	PA	-2.419	-48.152	Child Labor	0.00630441	-0.0619222	0.139952	0.112109
150800	Tome-Acu	PA	-2.419	-48.152	Illiteracy	0.0738187	0.120203	0.197481	0.202322
150800	Tome-Acu	PA	-2.419	-48.152	Family income	-0.182955	-0.145398	-0.233075	-0.194389
150800	Tome-Acu	PA	-2.419	-48.152	Elderly pop	-0.163555	-0.157898	-0.152153	-0.136478
150800	Tome-Acu	PA	-2.419	-48.152	Fem. pop	-0.0181514	-0.0195929	-0.0209443	-0.0177142
150800	Tome-Acu	PA	-2.419	-48.152	Male pop	0.0176476	0.0190911	0.0205881	0.0176369
150800	Tome-Acu	PA	-2.419	-48.152	Unemployment	0.292716	-0.275825	0.0333514	0.000490007
150808	Tucuma	PA	-6.748	-51.161	Homicides	0.0600955	0.43011	0.777783	0.465693
150808	Tucuma	PA	-6.748	-51.161	Child Labor	0.0592541	0.202197	0.256705	0.166408
150808	Tucuma	PA	-6.748	-51.161	Illiteracy	0.129698	0.0204487	0.0821573	0.0799748
150808	Tucuma	PA	-6.748	-51.161	Family income	0.0493223	0.183554	0.0121406	-0.00515854
150808	Tucuma	PA	-6.748	-51.161	Elderly pop	-0.340235	-0.22221	-0.203231	-0.177932
150808	Tucuma	PA	-6.748	-51.161	Fem. pop	-0.0423331	-0.020755	-0.0184754	-0.0154667
150808	Tucuma	PA	-6.748	-51.161	Male pop	0.0385211	0.0199519	0.0181598	0.0154312
150808	Tucuma	PA	-6.748	-51.161	Unemployment	0.0941715	-0.274598	0.0376875	-0.0102343
150810	Tucurui	PA	-3.768	-49.673	Homicides	-0.245556	-0.400661	0.35141	0.236241
150810	Tucurui	PA	-3.768	-49.673	Child Labor	-0.14167	-0.197456	-0.0484465	-0.0141652
150810	Tucurui	PA	-3.768	-49.673	Illiteracy	0.102388	-0.0995093	0.00282735	0.00272398
150810	Tucurui	PA	-3.768	-49.673	Family income	-0.179335	-0.104716	-0.0747608	-0.0820224
150810	Tucurui	PA	-3.768	-49.673	Elderly pop	-0.223928	-0.190948	-0.216432	-0.19351
150810	Tucurui	PA	-3.768	-49.673	Fem. pop	-0.00784339	-0.0082911	-0.00568789	-0.00602548
150810	Tucurui	PA	-3.768	-49.673	Male pop	0.00782095	0.00839638	0.00588044	0.00610581
150810	Tucurui	PA	-3.768	-49.673	Unemployment	0.0784465	0.0691555	0.0816539	0.0571584
150815	Uruara	PA	-3.718	-53.737	Homicides	-0.513521	-0.401802	0.19175	0.176645
150815	Uruara	PA	-3.718	-53.737	Child Labor	-0.157788	0.206674	0.341923	0.227622
150815	Uruara	PA	-3.718	-53.737	Illiteracy	0.174081	0.204251	0.132785	0.135561
150815	Uruara	PA	-3.718	-53.737	Family income	-0.0820661	0.0304013	-0.184862	-0.147019
150815	Uruara	PA	-3.718	-53.737	Elderly pop	-0.256102	-0.171564	-0.19345	-0.162846
150815	Uruara	PA	-3.718	-53.737	Fem. pop	-0.0137574	-0.0299582	-0.0277568	-0.022621
150815	Uruara	PA	-3.718	-53.737	Male pop	0.0135618	0.0284024	0.0267133	0.0222287
150815	Uruara	PA	-3.718	-53.737	Unemployment	0.0743412	-0.271554	-0.0506597	-0.106168
150820	Vigia	PA	-0.858	-48.142	Homicides	-0.265091	-0.806829	-0.0219582	-0.0384131
150820	Vigia	PA	-0.858	-48.142	Child Labor	-0.605456	-0.297788	0.0059334	-0.00719092
150820	Vigia	PA	-0.858	-48.142	Illiteracy	-0.0580108	-0.054453	-0.00772237	-0.00421169
150820	Vigia	PA	-0.858	-48.142	Family income	-0.217835	-0.180254	-0.225269	-0.154511
150820	Vigia	PA	-0.858	-48.142	Elderly pop	-0.0344708	-0.0351539	-0.067175	-0.0561165
150820	Vigia	PA	-0.858	-48.142	Fem. pop	-0.00725112	-0.0124728	-0.0144885	-0.012197
150820	Vigia	PA	-0.858	-48.142	Male pop	0.00741715	0.0124104	0.0144916	0.0122379
150820	Vigia	PA	-0.858	-48.142	Unemployment	0.211551	-0.0216118	0.124574	0.000239563
150830	Viseu	PA	-1.197	-46.14	Homicides	-0.57235	-0.953845	-0.639927	-0.217198
150830	Viseu	PA	-1.197	-46.14	Child Labor	-0.232427	0.0608569	0.126116	0.122281
150830	Viseu	PA	-1.197	-46.14	Illiteracy	0.278918	0.347721	0.312921	0.322273
150830	Viseu	PA	-1.197	-46.14	Family income	-0.465787	-0.549671	-0.544594	-0.436018
150830	Viseu	PA	-1.197	-46.14	Elderly pop	-0.100742	-0.0570491	-0.132328	-0.116044
150830	Viseu	PA	-1.197	-46.14	Fem. pop	-0.0208308	-0.0252085	-0.0272345	-0.0231435
150830	Viseu	PA	-1.197	-46.14	Male pop	0.0201493	0.0242303	0.0263429	0.0227785
150830	Viseu	PA	-1.197	-46.14	Unemployment	-0.365185	-0.126171	-0.02428	-0.0625943
150840	Xinguara	PA	-7.095	-49.946	Homicides	0.225326	0.528984	0.432956	0.289444
150840	Xinguara	PA	-7.095	-49.946	Child Labor	0.089358	0.177417	0.105297	0.0724892
150840	Xinguara	PA	-7.095	-49.946	Illiteracy	0.11295	0.0649516	0.041539	0.039046
150840	Xinguara	PA	-7.095	-49.946	Family income	0.0762811	0.0951035	-0.0109093	-0.0250802
150840	Xinguara	PA	-7.095	-49.946	Elderly pop	-0.238108	-0.14511	-0.174618	-0.155438
150840	Xinguara	PA	-7.095	-49.946	Fem. pop	-0.0144963	-0.0115121	-0.00868271	-0.00811556
150840	Xinguara	PA	-7.095	-49.946	Male pop	0.0142666	0.0114852	0.0088949	0.00828668
150840	Xinguara	PA	-7.095	-49.946	Unemployment	-0.126008	-0.138501	0.0736498	0.0296795
160030	Macapa	AP	0.039	-51.066	Homicides	-0.0502601	0.0881623	0.0451531	0.0471598
160030	Macapa	AP	0.039	-51.066	Child Labor	-0.262056	-0.219505	-0.0256166	-0.0114033
160030	Macapa	AP	0.039	-51.066	Illiteracy	-0.13764	-0.121414	-0.094948	-0.0935132
160030	Macapa	AP	0.039	-51.066	Family income	-0.00100003	-0.133489	-0.100519	-0.0837433
160030	Macapa	AP	0.039	-51.066	Elderly pop	-0.139059	-0.182394	-0.203871	-0.175449
160030	Macapa	AP	0.039	-51.066	Fem. pop	-0.00293317	-0.00452957	-0.00703595	-0.00666664
160030	Macapa	AP	0.039	-51.066	Male pop	0.0025783	0.00431532	0.00693695	0.0065762
160030	Macapa	AP	0.039	-51.066	Unemployment	0.0333995	-0.0293059	0.0452149	-0.00581973
160040	Mazagao	AP	-0.115	-51.289	Homicides	0.0995933	-0.0668964	0.161194	0.267356
160040	Mazagao	AP	-0.115	-51.289	Child Labor	-0.37804	-0.382384	0.261125	0.191282
160040	Mazagao	AP	-0.115	-51.289	Illiteracy	0.288336	0.225472	0.274249	0.266949
160040	Mazagao	AP	-0.115	-51.289	Family income	0.00254367	-0.168145	-0.0771295	-0.105184
160040	Mazagao	AP	-0.115	-51.289	Elderly pop	-0.118492	-0.182651	-0.194981	-0.174759
160040	Mazagao	AP	-0.115	-51.289	Fem. pop	-0.0162989	-0.0177287	-0.0219547	-0.0185982
160040	Mazagao	AP	-0.115	-51.289	Male pop	0.0156756	0.0169411	0.0210952	0.0182965
160040	Mazagao	AP	-0.115	-51.289	Unemployment	0.0549854	0.472637	0.0178325	0.00812856
160060	Santana	AP	-0.058	-51.182	Homicides	-0.025967	0.199838	0.169913	0.157086
160060	Santana	AP	-0.058	-51.182	Child Labor	-0.310126	-0.308377	-0.0720501	-0.0573134
160060	Santana	AP	-0.058	-51.182	Illiteracy	0.0463139	0.0260518	0.0102065	0.0106811
160060	Santana	AP	-0.058	-51.182	Family income	-0.0214407	-0.157171	-0.148782	-0.131152
160060	Santana	AP	-0.058	-51.182	Elderly pop	-0.176657	-0.190647	-0.191975	-0.172894
160060	Santana	AP	-0.058	-51.182	Fem. pop	-0.00283752	-0.00557687	-0.00549681	-0.00576544
160060	Santana	AP	-0.058	-51.182	Male pop	0.00303652	0.0057068	0.00568139	0.00583939
160060	Santana	AP	-0.058	-51.182	Unemployment	0.358445	0.178771	0.245897	0.107837
170070	Alvorada	TO	-12.48	-49.125	Homicides	0.738716	0.443801	0.435323	0.146364
170070	Alvorada	TO	-12.48	-49.125	Child Labor	0.293428	0.193474	0.0368537	0.0367115
170070	Alvorada	TO	-12.48	-49.125	Illiteracy	-0.0757991	0.0305316	-0.162645	-0.165995
170070	Alvorada	TO	-12.48	-49.125	Family income	0.352604	0.148285	0.181286	0.15168
170070	Alvorada	TO	-12.48	-49.125	Elderly pop	-0.0898731	-0.0354069	-0.0425855	-0.0320379
170070	Alvorada	TO	-12.48	-49.125	Fem. pop	0.00265729	0.0018759	-0.00099445	-0.000895658
170070	Alvorada	TO	-12.48	-49.125	Male pop	-0.0018911	-0.0014244	0.00137028	0.00109957
170070	Alvorada	TO	-12.48	-49.125	Unemployment	0.680194	0.209667	-0.153287	-0.0709657
170200	Araguacu	TO	-12.931	-49.826	Homicides	0.368291	0.386332	0.533266	0.273422
170200	Araguacu	TO	-12.931	-49.826	Child Labor	0.0950778	0.228004	0.0180319	-0.0408643
170200	Araguacu	TO	-12.931	-49.826	Illiteracy	0.0493678	0.0537963	0.0290061	0.0220344
170200	Araguacu	TO	-12.931	-49.826	Family income	0.0459525	0.191549	0.0677395	0.0613871
170200	Araguacu	TO	-12.931	-49.826	Elderly pop	-0.0412785	0.0116164	0.0313552	0.0224221
170200	Araguacu	TO	-12.931	-49.826	Fem. pop	-0.0120811	-0.00100298	-0.00627803	-0.00472293
170200	Araguacu	TO	-12.931	-49.826	Male pop	0.0119541	0.00135667	0.00643953	0.00488041
170200	Araguacu	TO	-12.931	-49.826	Unemployment	0.412355	0.182865	0.329948	0.139316
170210	Araguaina	TO	-7.191	-48.207	Homicides	0.059878	0.24997	0.0668499	0.0712067
170210	Araguaina	TO	-7.191	-48.207	Child Labor	-0.0144855	0.079265	0.0663571	0.0621019
170210	Araguaina	TO	-7.191	-48.207	Illiteracy	0.0795297	-0.014954	-0.0178563	-0.0162398
170210	Araguaina	TO	-7.191	-48.207	Family income	-0.0238729	-0.0903509	0.0144688	-0.00203573
170210	Araguaina	TO	-7.191	-48.207	Elderly pop	-0.103804	-0.092132	-0.113329	-0.0975219
170210	Araguaina	TO	-7.191	-48.207	Fem. pop	8.62881e-05	0.00388202	4.20782e-06	-0.000504265
170210	Araguaina	TO	-7.191	-48.207	Male pop	-0.000208253	-0.00405822	-6.75787e-05	0.000463288
170210	Araguaina	TO	-7.191	-48.207	Unemployment	-0.207896	0.0202275	-0.107703	-0.0485749
170550	Colinas do Tocantins	TO	-8.059	-48.475	Homicides	-0.102802	0.0781208	0.00359374	0.103967
170550	Colinas do Tocantins	TO	-8.059	-48.475	Child Labor	0.122108	0.217806	0.140141	0.0778185
170550	Colinas do Tocantins	TO	-8.059	-48.475	Illiteracy	0.048611	0.0493075	0.0418689	0.0377378
170550	Colinas do Tocantins	TO	-8.059	-48.475	Family income	0.126492	0.110903	0.0702906	0.0393034
170550	Colinas do Tocantins	TO	-8.059	-48.475	Elderly pop	-0.055312	-0.0570018	-0.0774391	-0.0698881
170550	Colinas do Tocantins	TO	-8.059	-48.475	Fem. pop	0.00717173	0.00457933	0.00259481	0.00141915
170550	Colinas do Tocantins	TO	-8.059	-48.475	Male pop	-0.00660689	-0.00424674	-0.00229625	-0.0012143
170550	Colinas do Tocantins	TO	-8.059	-48.475	Unemployment	0.0450125	-0.0762955	0.0740294	0.0247753
170820	Formoso do Araguaia	TO	-11.797	-49.529	Homicides	-0.282353	-0.34281	0.213854	0.106307
170820	Formoso do Araguaia	TO	-11.797	-49.529	Child Labor	-0.313094	0.186554	-0.107805	-0.0740458
170820	Formoso do Araguaia	TO	-11.797	-49.529	Illiteracy	0.0547402	-0.0416098	0.0116642	-0.000126235
170820	Formoso do Araguaia	TO	-11.797	-49.529	Family income	-0.0268476	0.0521417	-0.00748199	-0.0135741
170820	Formoso do Araguaia	TO	-11.797	-49.529	Elderly pop	-0.126679	-0.104679	-0.0549584	-0.0503447
170820	Formoso do Araguaia	TO	-11.797	-49.529	Fem. pop	-0.0184333	-0.0126886	-0.0173179	-0.0141862
170820	Formoso do Araguaia	TO	-11.797	-49.529	Male pop	0.01775	0.0124826	0.0169143	0.014002
170820	Formoso do Araguaia	TO	-11.797	-49.529	Unemployment	0.248658	0.132572	0.170453	0.0914384
170930	Guarai	TO	-8.834	-48.51	Homicides	-0.398335	0.0964618	0.163564	0.138239
170930	Guarai	TO	-8.834	-48.51	Child Labor	-0.00503301	0.109555	0.0430048	0.0386142
170930	Guarai	TO	-8.834	-48.51	Illiteracy	0.0185641	-0.0473505	-0.0103677	-0.0245526
170930	Guarai	TO	-8.834	-48.51	Family income	0.093073	0.0483505	0.202714	0.136686
170930	Guarai	TO	-8.834	-48.51	Elderly pop	-0.0381569	-0.0499686	-0.06393	-0.0579573
170930	Guarai	TO	-8.834	-48.51	Fem. pop	-0.000246935	0.0024969	-0.00284689	-0.00306726
170930	Guarai	TO	-8.834	-48.51	Male pop	0.000758717	-0.00210998	0.00318525	0.00329069
170930	Guarai	TO	-8.834	-48.51	Unemployment	-0.0288854	0.141029	-0.0108692	0.0266259
170950	Gurupi	TO	-11.729	-49.069	Homicides	0.217533	-0.101474	-0.0318456	-0.0224096
170950	Gurupi	TO	-11.729	-49.069	Child Labor	0.0363648	0.132687	0.141812	0.079203
170950	Gurupi	TO	-11.729	-49.069	Illiteracy	-0.109377	-0.192249	-0.168185	-0.172089
170950	Gurupi	TO	-11.729	-49.069	Family income	0.207878	0.0444118	0.10597	0.0974587
170950	Gurupi	TO	-11.729	-49.069	Elderly pop	-0.0935729	-0.0910713	-0.0894064	-0.0694269
170950	Gurupi	TO	-11.729	-49.069	Fem. pop	0.00290668	0.00337827	-0.00284147	-0.00260031
170950	Gurupi	TO	-11.729	-49.069	Male pop	-0.00276898	-0.0033071	0.00304446	0.00273495
170950	Gurupi	TO	-11.729	-49.069	Unemployment	-0.215431	0.0289341	-0.057457	-0.0847996
171320	Miracema do Tocantins	TO	-9.567	-48.392	Homicides	-0.398138	-0.0257375	0.0519972	0.0519012
171320	Miracema do Tocantins	TO	-9.567	-48.392	Child Labor	-0.0834859	0.0298201	-0.0943913	-0.0475699
171320	Miracema do Tocantins	TO	-9.567	-48.392	Illiteracy	0.0362812	-0.00374022	-0.0336923	-0.040468
171320	Miracema do Tocantins	TO	-9.567	-48.392	Family income	0.338013	0.048912	0.0618952	0.0316808
171320	Miracema do Tocantins	TO	-9.567	-48.392	Elderly pop	-0.0589942	-0.115412	-0.0717935	-0.0659673
171320	Miracema do Tocantins	TO	-9.567	-48.392	Fem. pop	0.00196592	-0.0253689	0.000818396	-0.000241125
171320	Miracema do Tocantins	TO	-9.567	-48.392	Male pop	-0.00141079	0.0240564	-0.000442448	0.00041125
171320	Miracema do Tocantins	TO	-9.567	-48.392	Unemployment	0.51574	0.0617055	0.0305302	0.0496019
171330	Miranorte	TO	-9.529	-48.59	Homicides	-0.0190391	0.243598	0.329583	0.170878
171330	Miranorte	TO	-9.529	-48.59	Child Labor	0.111441	0.158439	0.106802	0.0546622
171330	Miranorte	TO	-9.529	-48.59	Illiteracy	0.0241632	0.0368232	0.0435032	0.0433743
171330	Miranorte	TO	-9.529	-48.59	Family income	0.26084	0.155346	0.00855308	0.0140378
171330	Miranorte	TO	-9.529	-48.59	Elderly pop	-0.000945005	-0.0284435	0.00051924	-0.000975123
171330	Miranorte	TO	-9.529	-48.59	Fem. pop	4.83551e-05	-0.00310232	-0.00410622	-0.00340648
171330	Miranorte	TO	-9.529	-48.59	Male pop	0.000605045	0.00338123	0.00440376	0.00363857
171330	Miranorte	TO	-9.529	-48.59	Unemployment	0.229524	-0.0121286	0.0741641	0.0168394
171360	Monte do Carmo	TO	-10.763	-48.109	Homicides	0.280903	0.44479	0.383253	0.14683
171360	Monte do Carmo	TO	-10.763	-48.109	Child Labor	-0.15705	0.122783	-0.472317	-0.229123
171360	Monte do Carmo	TO	-10.763	-48.109	Illiteracy	0.134745	0.0535045	0.149128	0.130593
171360	Monte do Carmo	TO	-10.763	-48.109	Family income	0.0218081	-0.0109899	0.0130614	-0.0457462
171360	Monte do Carmo	TO	-10.763	-48.109	Elderly pop	-0.0852136	-0.0206564	-0.00742984	-0.0165184
171360	Monte do Carmo	TO	-10.763	-48.109	Fem. pop	-0.0118775	-0.0261045	-0.0256577	-0.0201782
171360	Monte do Carmo	TO	-10.763	-48.109	Male pop	0.0116506	0.0237959	0.0238835	0.0191669
171360	Monte do Carmo	TO	-10.763	-48.109	Unemployment	0.488693	0.425505	-0.0458662	0.143464
171510	Novo Acordo	TO	-9.963	-47.677	Homicides	0.891907	0.768944	0.709012	0.367435
171510	Novo Acordo	TO	-9.963	-47.677	Child Labor	0.104276	-0.270072	0.262186	0.11452
171510	Novo Acordo	TO	-9.963	-47.677	Illiteracy	0.276212	-0.0470666	-0.0359093	-0.0302389
171510	Novo Acordo	TO	-9.963	-47.677	Family income	-0.0581468	0.235246	0.0725909	0.0781913
171510	Novo Acordo	TO	-9.963	-47.677	Elderly pop	-0.0363438	-0.10099	-0.046722	-0.0393152
171510	Novo Acordo	TO	-9.963	-47.677	Fem. pop	0.0120249	0.0111756	0.000688508	0.000907729
171510	Novo Acordo	TO	-9.963	-47.677	Male pop	-0.0107927	-0.0104609	-0.000311999	-0.000616299
171510	Novo Acordo	TO	-9.963	-47.677	Unemployment	0.509484	0.513975	0.164757	0.00760634
172100	Palmas	TO	-10.167	-48.333	Homicides	-0.188748	-0.081734	-0.237149	-0.121475
172100	Palmas	TO	-10.167	-48.333	Child Labor	-0.129887	0.166145	-0.0347853	0.00199909
172100	Palmas	TO	-10.167	-48.333	Illiteracy	-0.11569	-0.327221	-0.341381	-0.352841
172100	Palmas	TO	-10.167	-48.333	Family income	0.328384	0.113118	0.142475	0.105368
172100	Palmas	TO	-10.167	-48.333	Elderly pop	-0.343108	-0.326592	-0.278223	-0.230828
172100	Palmas	TO	-10.167	-48.333	Fem. pop	-0.0278181	-0.00780649	-0.00666027	-0.0068107
172100	Palmas	TO	-10.167	-48.333	Male pop	0.0261329	0.00784075	0.00670101	0.00675259
172100	Palmas	TO	-10.167	-48.333	Unemployment	0.376978	-0.0382991	-0.160144	-0.106235
171820	Porto Nacional	TO	-10.708	-48.417	Homicides	0.127405	-0.177105	0.264508	0.108284
171820	Porto Nacional	TO	-10.708	-48.417	Child Labor	0.0293509	0.020611	0.121478	0.062207
171820	Porto Nacional	TO	-10.708	-48.417	Illiteracy	-0.0667948	-0.00901663	-0.112717	-0.112017
171820	Porto Nacional	TO	-10.708	-48.417	Family income	0.0436983	-0.0163149	0.0576192	0.062173
171820	Porto Nacional	TO	-10.708	-48.417	Elderly pop	-0.0659246	-0.0466549	-0.0630528	-0.0499081
171820	Porto Nacional	TO	-10.708	-48.417	Fem. pop	-0.000830255	-0.000785143	-0.00255036	-0.00217251
171820	Porto Nacional	TO	-10.708	-48.417	Male pop	0.00110817	0.00102499	0.00282418	0.00235202
171820	Porto Nacional	TO	-10.708	-48.417	Unemployment	-0.248105	0.0897043	-0.00225793	-0.0480205
210005	Acailandia	MA	-4.947	-47.505	Homicides	-0.173988	-0.174761	0.223119	0.243609
210005	Acailandia	MA	-4.947	-47.505	Child Labor	-0.038473	-0.0518445	-0.135197	-0.0446618
210005	Acailandia	MA	-4.947	-47.505	Illiteracy	0.307845	0.242999	0.269307	0.265546
210005	Acailandia	MA	-4.947	-47.505	Family income	-0.166486	-0.208611	-0.175842	-0.190523
210005	Acailandia	MA	-4.947	-47.505	Elderly pop	-0.177025	-0.146192	-0.146569	-0.14403
210005	Acailandia	MA	-4.947	-47.505	Fem. pop	-0.00849793	-0.00603743	-0.00826189	-0.00855051
210005	Acailandia	MA	-4.947	-47.505	Male pop	0.00845393	0.00615051	0.00844997	0.00866444
210005	Acailandia	MA	-4.947	-47.505	Unemployment	-0.00751103	-0.19157	0.14477	0.157414
210040	Altamira do Maranhao	MA	-4.165	-45.47	Homicides	0.102328	0.117625	-0.198328	0.0756684
210040	Altamira do Maranhao	MA	-4.165	-45.47	Child Labor	-0.0503088	-0.204502	-0.263186	-0.0915364
210040	Altamira do Maranhao	MA	-4.165	-45.47	Illiteracy	0.412207	0.350811	0.437142	0.442071
210040	Altamira do Maranhao	MA	-4.165	-45.47	Family income	-0.389255	-0.374104	-0.372429	-0.363986
210040	Altamira do Maranhao	MA	-4.165	-45.47	Elderly pop	-0.0937146	-0.0197436	-0.106344	-0.11667
210040	Altamira do Maranhao	MA	-4.165	-45.47	Fem. pop	0.00116	0.00205432	0.00153467	-0.00130725
210040	Altamira do Maranhao	MA	-4.165	-45.47	Male pop	-0.000606586	-0.00159875	-0.00110422	0.00149085
210040	Altamira do Maranhao	MA	-4.165	-45.47	Unemployment	-0.184433	-0.0916797	0.087555	0.185226
210120	Bacabal	MA	-4.225	-44.78	Homicides	-0.232623	-0.0820501	0.132301	0.191161
210120	Bacabal	MA	-4.225	-44.78	Child Labor	-0.190873	0.0605021	-0.0537023	-0.00877778
210120	Bacabal	MA	-4.225	-44.78	Illiteracy	0.32076	0.320173	0.335118	0.352684
210120	Bacabal	MA	-4.225	-44.78	Family income	-0.403241	-0.379729	-0.227709	-0.226079
210120	Bacabal	MA	-4.225	-44.78	Elderly pop	0.0141841	0.0283497	-0.0193329	-0.0313774
210120	Bacabal	MA	-4.225	-44.78	Fem. pop	0.00988218	0.0120874	0.0118249	0.00972177
210120	Bacabal	MA	-4.225	-44.78	Male pop	-0.010419	-0.0126917	-0.012511	-0.010144
210120	Bacabal	MA	-4.225	-44.78	Unemployment	-0.151151	-0.0244382	0.024793	0.0922037
210140	Balsas	MA	-7.533	-46.036	Homicides	-0.805047	-0.752817	0.127747	0.17899
210140	Balsas	MA	-7.533	-46.036	Child Labor	-0.219992	0.0540085	0.0274922	0.0595729
210140	Balsas	MA	-7.533	-46.036	Illiteracy	0.217498	0.149508	0.138392	0.136354
210140	Balsas	MA	-7.533	-46.036	Family income	-0.279001	-0.0755293	-0.061991	-0.0886891
210140	Balsas	MA	-7.533	-46.036	Elderly pop	-0.0510643	-0.0930587	-0.174051	-0.159065
210140	Balsas	MA	-7.533	-46.036	Fem. pop	0.0106008	0.000847492	-0.00436681	-0.00515494
210140	Balsas	MA	-7.533	-46.036	Male pop	-0.010524	-0.000691037	0.00457263	0.00528626
210140	Balsas	MA	-7.533	-46.036	Unemployment	0.0412201	-0.0380837	-0.0386731	0.0284656
210160	Barra do Corda	MA	-5.506	-45.243	Homicides	-0.660377	-0.73672	-0.375692	-0.0113121
210160	Barra do Corda	MA	-5.506	-45.243	Child Labor	0.0313001	0.0983692	0.182664	0.159746
210160	Barra do Corda	MA	-5.506	-45.243	Illiteracy	0.386681	0.39553	0.461649	0.465489
210160	Barra do Corda	MA	-5.506	-45.243	Family income	-0.593487	-0.377176	-0.310111	-0.277271
210160	Barra do Corda	MA	-5.506	-45.243	Elderly pop	-0.0475387	0.000310888	-0.00836568	-0.0193451
210160	Barra do Corda	MA	-5.506	-45.243	Fem. pop	-0.0113106	-0.0106724	-0.00882842	-0.00860678
210160	Barra do Corda	MA	-5.506	-45.243	Male pop	0.0111686	0.0107169	0.00902948	0.00886544
210160	Barra do Corda	MA	-5.506	-45.243	Unemployment	-0.333028	-0.180874	-0.00514017	0.024611
210200	Bom Jardim	MA	-3.565	-45.994	Homicides	-0.78969	-0.412162	0.0927483	0.165174
210200	Bom Jardim	MA	-3.565	-45.994	Child Labor	-0.118977	0.152698	0.178627	0.178676
210200	Bom Jardim	MA	-3.565	-45.994	Illiteracy	0.468354	0.469813	0.46312	0.479683
210200	Bom Jardim	MA	-3.565	-45.994	Family income	-0.427176	-0.523372	-0.416301	-0.353883
210200	Bom Jardim	MA	-3.565	-45.994	Elderly pop	-0.0871242	-0.0286426	-0.0555114	-0.0603629
210200	Bom Jardim	MA	-3.565	-45.994	Fem. pop	-0.00464205	-0.00824339	-0.00962655	-0.00918876
210200	Bom Jardim	MA	-3.565	-45.994	Male pop	0.00487669	0.0083635	0.00980847	0.00941638
210200	Bom Jardim	MA	-3.565	-45.994	Unemployment	0.0208563	0.0144901	-0.116651	-0.021994
210300	Caxias	MA	-4.859	-43.356	Homicides	-0.840874	-0.870486	-0.0915671	0.0950142
210300	Caxias	MA	-4.859	-43.356	Child Labor	0.156107	0.0147881	0.000442086	0.0554682
210300	Caxias	MA	-4.859	-43.356	Illiteracy	0.394276	0.414095	0.469894	0.485807
210300	Caxias	MA	-4.859	-43.356	Family income	-0.494909	-0.425857	-0.3388	-0.3137
210300	Caxias	MA	-4.859	-43.356	Elderly pop	0.0284008	0.0549878	0.0124932	-0.00550867
210300	Caxias	MA	-4.859	-43.356	Fem. pop	0.00278158	0.0044968	0.00407677	0.00267383
210300	Caxias	MA	-4.859	-43.356	Male pop	-0.00320549	-0.00480863	-0.00437858	-0.0028128
210300	Caxias	MA	-4.859	-43.356	Unemployment	-0.375868	-0.0929878	-0.0564485	0.0602751
210330	Codo	MA	-4.455	-43.886	Homicides	-0.607092	-1.1283	-0.051917	0.125858
210330	Codo	MA	-4.455	-43.886	Child Labor	0.184452	0.0870391	-0.0335274	0.0335068
210330	Codo	MA	-4.455	-43.886	Illiteracy	0.441006	0.480906	0.522806	0.539159
210330	Codo	MA	-4.455	-43.886	Family income	-0.508258	-0.528418	-0.389471	-0.356427
210330	Codo	MA	-4.455	-43.886	Elderly pop	0.0169675	0.0474746	0.0182217	-0.00389533
210330	Codo	MA	-4.455	-43.886	Fem. pop	0.00226406	0.00277764	0.00356833	0.00202141
210330	Codo	MA	-4.455	-43.886	Male pop	-0.00249522	-0.00289532	-0.0037192	-0.00207466
210330	Codo	MA	-4.455	-43.886	Unemployment	-0.283352	-0.21362	0.00798721	0.101364
210380	Dom Pedro	MA	-5.033	-44.436	Homicides	0.235448	-0.437191	-0.30084	-0.00429401
210380	Dom Pedro	MA	-5.033	-44.436	Child Labor	-0.249126	0.0778333	-0.114938	-0.0352509
210380	Dom Pedro	MA	-5.033	-44.436	Illiteracy	0.245003	0.289955	0.300658	0.311434
210380	Dom Pedro	MA	-5.033	-44.436	Family income	-0.0907398	-0.0871159	-0.197708	-0.208205
210380	Dom Pedro	MA	-5.033	-44.436	Elderly pop	0.0231621	0.0225401	-0.0197156	-0.0319656
210380	Dom Pedro	MA	-5.033	-44.436	Fem. pop	0.0194522	0.0157953	0.0152448	0.0115954
210380	Dom Pedro	MA	-5.033	-44.436	Male pop	-0.019315	-0.0158134	-0.0153947	-0.0117524
210380	Dom Pedro	MA	-5.033	-44.436	Unemployment	0.0366003	-0.129601	-0.00138182	0.0935078
210400	Esperantinopolis	MA	-4.883	-44.688	Homicides	0.0754022	-0.416447	-0.00875692	0.256134
210400	Esperantinopolis	MA	-4.883	-44.688	Child Labor	0.0487943	-0.0490117	0.370835	0.179611
210400	Esperantinopolis	MA	-4.883	-44.688	Illiteracy	0.40372	0.358098	0.418154	0.429864
210400	Esperantinopolis	MA	-4.883	-44.688	Family income	-0.381332	-0.342712	-0.211723	-0.189195
210400	Esperantinopolis	MA	-4.883	-44.688	Elderly pop	-0.0477845	-0.0156207	-0.0180246	-0.0297395
210400	Esperantinopolis	MA	-4.883	-44.688	Fem. pop	0.00139981	0.00970318	0.00868151	0.00654341
210400	Esperantinopolis	MA	-4.883	-44.688	Male pop	-0.000981124	-0.00942472	-0.00840862	-0.00624651
210400	Esperantinopolis	MA	-4.883	-44.688	Unemployment	-0.108779	-0.0448505	0.382199	0.135066
210405	Estreito	MA	-6.561	-47.451	Homicides	0.241479	0.235226	0.317119	0.208781
210405	Estreito	MA	-6.561	-47.451	Child Labor	-0.149005	0.0809761	0.0562235	0.0674787
210405	Estreito	MA	-6.561	-47.451	Illiteracy	0.175877	0.0987015	0.105656	0.0941572
210405	Estreito	MA	-6.561	-47.451	Family income	-0.138777	-0.0955238	-0.0207304	-0.0445743
210405	Estreito	MA	-6.561	-47.451	Elderly pop	-0.0674265	-0.0407942	-0.156847	-0.136234
210405	Estreito	MA	-6.561	-47.451	Fem. pop	-0.00488768	-0.00238118	-0.029375	-0.0237955
210405	Estreito	MA	-6.561	-47.451	Male pop	0.00522471	0.00268605	0.0280491	0.0231801
210405	Estreito	MA	-6.561	-47.451	Unemployment	-0.125621	-0.00485152	-0.041235	-0.0066201
210440	Goncalves Dias	MA	-5.151	-44.299	Homicides	-0.263017	-0.273084	-0.154494	0.0604619
210440	Goncalves Dias	MA	-5.151	-44.299	Child Labor	0.132773	0.191927	-0.0848934	0.0316474
210440	Goncalves Dias	MA	-5.151	-44.299	Illiteracy	0.383167	0.404419	0.446896	0.454788
210440	Goncalves Dias	MA	-5.151	-44.299	Family income	-0.0255448	-0.284269	-0.258199	-0.262047
210440	Goncalves Dias	MA	-5.151	-44.299	Elderly pop	0.00861768	0.0342285	0.000452136	-0.0183665
210440	Goncalves Dias	MA	-5.151	-44.299	Fem. pop	0.00703166	0.00345891	0.00508428	0.00246692
210440	Goncalves Dias	MA	-5.151	-44.299	Male pop	-0.0063604	-0.00303978	-0.00471208	-0.0022573
210440	Goncalves Dias	MA	-5.151	-44.299	Unemployment	-0.621983	-0.081662	-0.140492	0.0660775
210480	Grajau	MA	-5.819	-46.139	Homicides	-0.359727	-0.302754	0.193766	0.236863
210480	Grajau	MA	-5.819	-46.139	Child Labor	-0.0153021	0.127943	0.189255	0.160378
210480	Grajau	MA	-5.819	-46.139	Illiteracy	0.357414	0.357057	0.359104	0.362344
210480	Grajau	MA	-5.819	-46.139	Family income	-0.379947	-0.336171	-0.227942	-0.210752
210480	Grajau	MA	-5.819	-46.139	Elderly pop	-0.0889021	-0.0409287	-0.100643	-0.0978221
210480	Grajau	MA	-5.819	-46.139	Fem. pop	-0.00630176	-0.00839888	-0.013955	-0.0126244
210480	Grajau	MA	-5.819	-46.139	Male pop	0.00642142	0.00851838	0.0140139	0.0128016
210480	Grajau	MA	-5.819	-46.139	Unemployment	-0.106595	-0.233924	-0.000875773	0.022055
210520	Igarape Grande	MA	-4.585	-44.853	Homicides	0.278672	0.359879	0.501761	0.384143
210520	Igarape Grande	MA	-4.585	-44.853	Child Labor	-0.177106	0.0795006	0.352885	0.230507
210520	Igarape Grande	MA	-4.585	-44.853	Illiteracy	0.293051	0.285056	0.323068	0.343338
210520	Igarape Grande	MA	-4.585	-44.853	Family income	-0.310259	-0.253435	-0.117054	-0.11065
210520	Igarape Grande	MA	-4.585	-44.853	Elderly pop	0.0210682	0.0330308	-0.0145416	-0.0218117
210520	Igarape Grande	MA	-4.585	-44.853	Fem. pop	0.00690961	0.00788796	0.0117127	0.00935493
210520	Igarape Grande	MA	-4.585	-44.853	Male pop	-0.00619368	-0.00736669	-0.0113914	-0.00907608
210520	Igarape Grande	MA	-4.585	-44.853	Unemployment	-0.0695327	0.0920944	-0.0490867	-0.0207996
210530	Imperatriz	MA	-5.526	-47.476	Homicides	-0.553882	-0.428565	0.0841547	0.068379
210530	Imperatriz	MA	-5.526	-47.476	Child Labor	-0.116577	0.061124	-0.126739	-0.047875
210530	Imperatriz	MA	-5.526	-47.476	Illiteracy	0.178326	0.116815	0.0824778	0.0903451
210530	Imperatriz	MA	-5.526	-47.476	Family income	-0.316845	-0.224432	-0.108847	-0.112363
210530	Imperatriz	MA	-5.526	-47.476	Elderly pop	-0.0963548	-0.0585157	-0.067123	-0.0636324
210530	Imperatriz	MA	-5.526	-47.476	Fem. pop	-0.000833342	0.00565027	0.00352737	0.00273155
210530	Imperatriz	MA	-5.526	-47.476	Male pop	0.000135571	-0.00632589	-0.00401922	-0.00307439
210530	Imperatriz	MA	-5.526	-47.476	Unemployment	-0.108674	-0.161889	-0.0731521	0.0214828
210570	Lago da Pedra	MA	-4.57	-45.132	Homicides	-0.175466	-0.810306	0.175741	0.238404
210570	Lago da Pedra	MA	-4.57	-45.132	Child Labor	-0.0365378	0.040884	0.168893	0.146922
210570	Lago da Pedra	MA	-4.57	-45.132	Illiteracy	0.433663	0.413765	0.459651	0.47338
210570	Lago da Pedra	MA	-4.57	-45.132	Family income	-0.47022	-0.287759	-0.310271	-0.277372
210570	Lago da Pedra	MA	-4.57	-45.132	Elderly pop	-0.046351	-0.00845809	-0.0250233	-0.0368797
210570	Lago da Pedra	MA	-4.57	-45.132	Fem. pop	0.00362293	0.000484063	-0.00175983	-0.00254933
210570	Lago da Pedra	MA	-4.57	-45.132	Male pop	-0.00340008	-0.000226385	0.00203855	0.00281384
210570	Lago da Pedra	MA	-4.57	-45.132	Unemployment	-0.0235062	-0.170006	0.00581337	0.0465612
210750	Paco do Lumiar	MA	-2.532	-44.108	Homicides	-0.249644	-0.59625	-0.185141	-0.118566
210750	Paco do Lumiar	MA	-2.532	-44.108	Child Labor	-0.77791	-0.461315	-0.0960147	-0.0927283
210750	Paco do Lumiar	MA	-2.532	-44.108	Illiteracy	-0.122281	-0.16882	-0.244465	-0.23079
210750	Paco do Lumiar	MA	-2.532	-44.108	Family income	-0.164253	-0.197365	-0.178353	-0.120375
210750	Paco do Lumiar	MA	-2.532	-44.108	Elderly pop	-0.14609	-0.152851	-0.181477	-0.151065
210750	Paco do Lumiar	MA	-2.532	-44.108	Fem. pop	0.010678	0.00959535	0.00587636	0.00453101
210750	Paco do Lumiar	MA	-2.532	-44.108	Male pop	-0.0107793	-0.00989793	-0.00611659	-0.00480564
210750	Paco do Lumiar	MA	-2.532	-44.108	Unemployment	0.312024	0.0884044	0.119022	-0.0181307
210820	Pedreiras	MA	-4.574	-44.597	Homicides	0.0349356	-0.324386	0.233162	0.253524
210820	Pedreiras	MA	-4.574	-44.597	Child Labor	-0.0850276	0.0846074	0.0679712	0.0306669
210820	Pedreiras	MA	-4.574	-44.597	Illiteracy	0.251224	0.246099	0.269703	0.283292
210820	Pedreiras	MA	-4.574	-44.597	Family income	-0.261343	-0.230031	-0.0700621	-0.0921202
210820	Pedreiras	MA	-4.574	-44.597	Elderly pop	0.0391276	0.0307218	0.0156881	0.00161037
210820	Pedreiras	MA	-4.574	-44.597	Fem. pop	0.0183659	0.0155816	0.0162403	0.0137987
210820	Pedreiras	MA	-4.574	-44.597	Male pop	-0.0189839	-0.0159306	-0.0167729	-0.0141031
210820	Pedreiras	MA	-4.574	-44.597	Unemployment	-0.0965477	-0.0686997	0.11267	0.0997435
210850	Pindare-Mirim	MA	-3.608	-45.343	Homicides	-0.0406168	-0.274272	-0.178192	0.041763
210850	Pindare-Mirim	MA	-3.608	-45.343	Child Labor	-0.160591	-0.25522	-0.0454197	-0.00677139
210850	Pindare-Mirim	MA	-3.608	-45.343	Illiteracy	0.264525	0.266533	0.292187	0.30279
210850	Pindare-Mirim	MA	-3.608	-45.343	Family income	-0.32407	-0.296743	-0.25183	-0.233536
210850	Pindare-Mirim	MA	-3.608	-45.343	Elderly pop	0.000165917	0.0244958	-0.0326267	-0.041879
210850	Pindare-Mirim	MA	-3.608	-45.343	Fem. pop	0.0112278	0.0122137	0.00805411	0.00554718
210850	Pindare-Mirim	MA	-3.608	-45.343	Male pop	-0.0109923	-0.0121445	-0.00792391	-0.0054969
210850	Pindare-Mirim	MA	-3.608	-45.343	Unemployment	0.154266	0.0187599	0.0871552	0.0954184
210860	Pinheiro	MA	-2.521	-45.083	Homicides	-0.506615	-0.225936	-0.121237	0.0128271
210860	Pinheiro	MA	-2.521	-45.083	Child Labor	0.0367592	0.0690913	0.132636	0.114632
210860	Pinheiro	MA	-2.521	-45.083	Illiteracy	0.253116	0.199089	0.258139	0.279265
210860	Pinheiro	MA	-2.521	-45.083	Family income	-0.524383	-0.419467	-0.314499	-0.257378
210860	Pinheiro	MA	-2.521	-45.083	Elderly pop	-0.01198	0.0167929	-0.0221441	-0.0244858
210860	Pinheiro	MA	-2.521	-45.083	Fem. pop	-8.57885e-05	0.00435505	0.00500687	0.00366269
210860	Pinheiro	MA	-2.521	-45.083	Male pop	8.41291e-05	-0.00433402	-0.00506998	-0.00367254
210860	Pinheiro	MA	-2.521	-45.083	Unemployment	-0.123958	-0.122425	-0.110162	-0.05156
210880	Pirapemas	MA	-3.727	-44.223	Homicides	-0.259814	0.0918745	-0.151237	0.0906148
210880	Pirapemas	MA	-3.727	-44.223	Child Labor	-0.510853	0.0689506	0.159464	0.139472
210880	Pirapemas	MA	-3.727	-44.223	Illiteracy	0.375236	0.375723	0.391293	0.408713
210880	Pirapemas	MA	-3.727	-44.223	Family income	-0.453348	-0.438704	-0.370679	-0.322004
210880	Pirapemas	MA	-3.727	-44.223	Elderly pop	-0.0148276	-0.00285425	-0.0810288	-0.0830018
210880	Pirapemas	MA	-3.727	-44.223	Fem. pop	0.00309178	0.00341962	0.00316924	0.00100996
210880	Pirapemas	MA	-3.727	-44.223	Male pop	-0.00244626	-0.00298518	-0.00277655	-0.000733254
210880	Pirapemas	MA	-3.727	-44.223	Unemployment	0.362285	-0.218902	-0.00805691	0.0168585
210890	Pocao de Pedras	MA	-4.746	-44.943	Homicides	-0.0161899	-0.147807	-0.221863	0.0441371
210890	Pocao de Pedras	MA	-4.746	-44.943	Child Labor	0.0665437	0.247377	0.252723	0.219724
210890	Pocao de Pedras	MA	-4.746	-44.943	Illiteracy	0.340326	0.347379	0.444261	0.455238
210890	Pocao de Pedras	MA	-4.746	-44.943	Family income	-0.403658	-0.45325	-0.271442	-0.244631
210890	Pocao de Pedras	MA	-4.746	-44.943	Elderly pop	-0.0295477	0.0127905	-0.000524427	-0.0107959
210890	Pocao de Pedras	MA	-4.746	-44.943	Fem. pop	0.00130749	0.00251357	-0.00159072	-0.00258237
210890	Pocao de Pedras	MA	-4.746	-44.943	Male pop	-0.000813264	-0.00214517	0.00195346	0.00291639
210890	Pocao de Pedras	MA	-4.746	-44.943	Unemployment	-0.103847	-0.0979552	-0.169599	-0.0470432
210930	Presidente Vargas	MA	-3.407	-44.024	Homicides	0.173595	0.0150688	0.120563	0.193141
210930	Presidente Vargas	MA	-3.407	-44.024	Child Labor	-0.324526	0.212864	0.129862	0.102745
210930	Presidente Vargas	MA	-3.407	-44.024	Illiteracy	0.373909	0.383804	0.346117	0.363344
210930	Presidente Vargas	MA	-3.407	-44.024	Family income	-0.417756	-0.433615	-0.404707	-0.337395
210930	Presidente Vargas	MA	-3.407	-44.024	Elderly pop	-0.0220363	-0.0977287	-0.111745	-0.109166
210930	Presidente Vargas	MA	-3.407	-44.024	Fem. pop	0.0029542	0.00221191	-0.0038067	-0.00449573
210930	Presidente Vargas	MA	-3.407	-44.024	Male pop	-0.0021337	-0.00175956	0.00410286	0.00472902
210930	Presidente Vargas	MA	-3.407	-44.024	Unemployment	0.128596	0.117399	0.110858	0.0516986
210980	Santa Helena	MA	-2.231	-45.3	Homicides	-0.237311	-0.344413	-0.129978	0.10746
210980	Santa Helena	MA	-2.231	-45.3	Child Labor	-0.171475	-0.0155871	0.34555	0.21056
210980	Santa Helena	MA	-2.231	-45.3	Illiteracy	0.298878	0.286627	0.347584	0.366946
210980	Santa Helena	MA	-2.231	-45.3	Family income	-0.346841	-0.308147	-0.368569	-0.295603
210980	Santa Helena	MA	-2.231	-45.3	Elderly pop	0.0147768	0.00816406	-0.0719222	-0.0698112
210980	Santa Helena	MA	-2.231	-45.3	Fem. pop	-0.000956579	-0.00246653	0.000544122	-0.00050515
210980	Santa Helena	MA	-2.231	-45.3	Male pop	0.00138912	0.00274799	-0.000260855	0.000788593
210980	Santa Helena	MA	-2.231	-45.3	Unemployment	-0.184459	-0.0971207	0.11905	-0.00447987
210990	Santa Ines	MA	-3.667	-45.38	Homicides	-0.109359	-0.830607	0.106976	0.171813
210990	Santa Ines	MA	-3.667	-45.38	Child Labor	-0.11449	-0.00382256	-0.0442026	-0.0170215
210990	Santa Ines	MA	-3.667	-45.38	Illiteracy	0.204033	0.225052	0.254879	0.270736
210990	Santa Ines	MA	-3.667	-45.38	Family income	-0.272781	-0.249111	-0.172806	-0.177278
210990	Santa Ines	MA	-3.667	-45.38	Elderly pop	-0.00140801	0.0135266	-0.0341937	-0.0417528
210990	Santa Ines	MA	-3.667	-45.38	Fem. pop	0.016486	0.0153635	0.0133513	0.0110624
210990	Santa Ines	MA	-3.667	-45.38	Male pop	-0.01717	-0.0160548	-0.0140233	-0.0114904
210990	Santa Ines	MA	-3.667	-45.38	Unemployment	0.330461	-0.0222942	0.054145	0.0876223
211000	Santa Luzia	MA	-4.069	-45.69	Homicides	-1.10762	-0.839055	-0.0908068	0.122934
211000	Santa Luzia	MA	-4.069	-45.69	Child Labor	-0.153993	0.0823344	0.18832	0.189818
211000	Santa Luzia	MA	-4.069	-45.69	Illiteracy	0.465254	0.507187	0.545459	0.558556
211000	Santa Luzia	MA	-4.069	-45.69	Family income	-0.572193	-0.530044	-0.46323	-0.401599
211000	Santa Luzia	MA	-4.069	-45.69	Elderly pop	-0.112107	-0.0349462	-0.0693837	-0.0747762
211000	Santa Luzia	MA	-4.069	-45.69	Fem. pop	-0.0108718	-0.0132353	-0.0137233	-0.0128478
211000	Santa Luzia	MA	-4.069	-45.69	Male pop	0.0106863	0.0131849	0.0138065	0.0130498
211000	Santa Luzia	MA	-4.069	-45.69	Unemployment	-0.203039	-0.141622	-0.0770815	0.00229424
211100	Sao Joao Batista	MA	-2.955	-44.807	Homicides	-0.387673	-0.0450221	-0.528908	-0.181452
211100	Sao Joao Batista	MA	-2.955	-44.807	Child Labor	-0.0397258	-0.271298	-0.0173429	-0.0270283
211100	Sao Joao Batista	MA	-2.955	-44.807	Illiteracy	0.31715	0.241228	0.224881	0.232375
211100	Sao Joao Batista	MA	-2.955	-44.807	Family income	-0.481541	-0.286009	-0.407454	-0.315461
211100	Sao Joao Batista	MA	-2.955	-44.807	Elderly pop	0.0370692	0.0443895	-0.00500065	-0.0115734
211100	Sao Joao Batista	MA	-2.955	-44.807	Fem. pop	-0.000256705	-0.00380227	-0.00629397	-0.00613297
211100	Sao Joao Batista	MA	-2.955	-44.807	Male pop	0.00077283	0.00407051	0.00654633	0.00631242
211100	Sao Joao Batista	MA	-2.955	-44.807	Unemployment	-0.183712	-0.504304	0.2781	0.0938992
211120	Sao Jose de Ribamar	MA	-2.562	-44.054	Homicides	-0.33629	-1.40827	-0.0293657	-0.0353072
211120	Sao Jose de Ribamar	MA	-2.562	-44.054	Child Labor	-0.484435	-0.412401	-0.306385	-0.194397
211120	Sao Jose de Ribamar	MA	-2.562	-44.054	Illiteracy	-0.0182703	-0.0627943	-0.125495	-0.113586
211120	Sao Jose de Ribamar	MA	-2.562	-44.054	Family income	-0.307113	-0.294024	-0.225511	-0.1846
211120	Sao Jose de Ribamar	MA	-2.562	-44.054	Elderly pop	-0.1156	-0.129533	-0.169815	-0.149859
211120	Sao Jose de Ribamar	MA	-2.562	-44.054	Fem. pop	0.00262938	0.00277087	0.00500142	0.0035564
211120	Sao Jose de Ribamar	MA	-2.562	-44.054	Male pop	-0.0026018	-0.00287364	-0.00539109	-0.00395777
211120	Sao Jose de Ribamar	MA	-2.562	-44.054	Unemployment	0.348015	0.12025	0.125742	0.0709196
211130	Sao Luis	MA	-2.53	-44.303	Homicides	-0.190333	-0.574179	-0.0775148	-0.0917884
211130	Sao Luis	MA	-2.53	-44.303	Child Labor	-0.406458	-0.264428	-0.180022	-0.132806
211130	Sao Luis	MA	-2.53	-44.303	Illiteracy	-0.218689	-0.182947	-0.148972	-0.130331
211130	Sao Luis	MA	-2.53	-44.303	Family income	-0.258322	-0.286757	-0.147608	-0.113785
211130	Sao Luis	MA	-2.53	-44.303	Elderly pop	-0.101894	-0.0758164	-0.0760003	-0.0596744
211130	Sao Luis	MA	-2.53	-44.303	Fem. pop	0.0123859	0.00973921	0.00738135	0.00785822
211130	Sao Luis	MA	-2.53	-44.303	Male pop	-0.0152711	-0.0119277	-0.0092345	-0.00904731
211130	Sao Luis	MA	-2.53	-44.303	Unemployment	-0.140953	-0.0932481	-0.0134841	-0.0280483
211220	Timon	MA	-5.094	-42.837	Homicides	0.282428	-0.162009	-0.127527	0.014986
211220	Timon	MA	-5.094	-42.837	Child Labor	-0.196886	-0.175359	-0.214185	-0.073919
211220	Timon	MA	-5.094	-42.837	Illiteracy	0.250376	0.2918	0.26932	0.279144
211220	Timon	MA	-5.094	-42.837	Family income	-0.401273	-0.416095	-0.291517	-0.274493
211220	Timon	MA	-5.094	-42.837	Elderly pop	-0.0625091	-0.0362624	-0.065407	-0.0705379
211220	Timon	MA	-5.094	-42.837	Fem. pop	0.00805403	0.00480029	0.00233613	0.000770782
211220	Timon	MA	-5.094	-42.837	Male pop	-0.00853833	-0.0050914	-0.00253139	-0.000950457
211220	Timon	MA	-5.094	-42.837	Unemployment	-0.160705	-0.0191326	-0.0479849	0.0778518
211280	Viana	MA	-3.22	-45.004	Homicides	-0.0340778	-0.387964	-0.0405108	0.0466372
211280	Viana	MA	-3.22	-45.004	Child Labor	-0.138387	0.0637609	0.290853	0.195847
211280	Viana	MA	-3.22	-45.004	Illiteracy	0.217923	0.208708	0.21023	0.228308
211280	Viana	MA	-3.22	-45.004	Family income	-0.50936	-0.414338	-0.298459	-0.224307
211280	Viana	MA	-3.22	-45.004	Elderly pop	0.0039547	0.00894919	-0.0475348	-0.0421519
211280	Viana	MA	-3.22	-45.004	Fem. pop	-0.00219617	-0.00407872	-0.00294512	-0.00301467
211280	Viana	MA	-3.22	-45.004	Male pop	0.00246841	0.00430046	0.00321945	0.00327074
211280	Viana	MA	-3.22	-45.004	Unemployment	-0.13138	-0.248344	-0.0614092	-0.0880723
211290	Vitoria do Mearim	MA	-3.462	-44.871	Homicides	-0.915713	-0.0251341	0.121666	0.161951
211290	Vitoria do Mearim	MA	-3.462	-44.871	Child Labor	-0.190474	0.121948	0.0992558	0.11063
211290	Vitoria do Mearim	MA	-3.462	-44.871	Illiteracy	0.418684	0.318354	0.356084	0.372433
211290	Vitoria do Mearim	MA	-3.462	-44.871	Family income	-0.517459	-0.319974	-0.32159	-0.277946
211290	Vitoria do Mearim	MA	-3.462	-44.871	Elderly pop	-0.0422655	-0.0170685	-0.0459989	-0.0517936
211290	Vitoria do Mearim	MA	-3.462	-44.871	Fem. pop	-0.0129742	-0.00455816	9.25794e-05	-0.00109729
211290	Vitoria do Mearim	MA	-3.462	-44.871	Male pop	0.012834	0.00479763	0.000232391	0.00133286
211290	Vitoria do Mearim	MA	-3.462	-44.871	Unemployment	-0.096711	-0.318553	-0.0653917	0.00899549
211300	Vitorino Freire	MA	-4.282	-45.251	Homicides	-0.0275798	-0.574078	0.113781	0.206322
211300	Vitorino Freire	MA	-4.282	-45.251	Child Labor	-0.224571	0.2051	0.264801	0.21091
211300	Vitorino Freire	MA	-4.282	-45.251	Illiteracy	0.343996	0.389021	0.461864	0.477511
211300	Vitorino Freire	MA	-4.282	-45.251	Family income	-0.259308	-0.301666	-0.263946	-0.236849
211300	Vitorino Freire	MA	-4.282	-45.251	Elderly pop	0.0222574	0.0573939	0.0111647	-0.00285178
211300	Vitorino Freire	MA	-4.282	-45.251	Fem. pop	0.00598123	0.00327883	0.00173522	0.000558217
211300	Vitorino Freire	MA	-4.282	-45.251	Male pop	-0.00558647	-0.0029536	-0.00142856	-0.000257788
211300	Vitorino Freire	MA	-4.282	-45.251	Unemployment	-0.259019	-0.166558	-0.0952176	-0.0110119
220025	Alagoinha do Piaui	PI	-7.008	-40.939	Homicides	0.157462	0.273768	0.333236	0.315301
220025	Alagoinha do Piaui	PI	-7.008	-40.939	Child Labor	0.230186	0.17371	-0.104125	-0.00459239
220025	Alagoinha do Piaui	PI	-7.008	-40.939	Illiteracy	0.418399	0.467231	0.517177	0.522793
220025	Alagoinha do Piaui	PI	-7.008	-40.939	Family income	-0.162129	-0.0326888	-0.20443	-0.224487
220025	Alagoinha do Piaui	PI	-7.008	-40.939	Elderly pop	-0.0145468	0.00313476	0.0366842	0.00658951
220025	Alagoinha do Piaui	PI	-7.008	-40.939	Fem. pop	0.0173969	0.0113389	0.00501382	0.0027024
220025	Alagoinha do Piaui	PI	-7.008	-40.939	Male pop	-0.0165313	-0.0107599	-0.00452314	-0.00239935
220025	Alagoinha do Piaui	PI	-7.008	-40.939	Unemployment	0.0636599	-0.474331	0.0476327	0.175958
220150	Batalha	PI	-4.024	-42.078	Homicides	-0.138379	-0.494873	-0.196606	0.0654842
220150	Batalha	PI	-4.024	-42.078	Child Labor	-0.0132755	0.206577	0.172875	0.16043
220150	Batalha	PI	-4.024	-42.078	Illiteracy	0.401958	0.453185	0.497545	0.505334
220150	Batalha	PI	-4.024	-42.078	Family income	-0.483453	-0.407118	-0.315674	-0.283316
220150	Batalha	PI	-4.024	-42.078	Elderly pop	-0.00405125	0.0376489	0.016577	0.00026508
220150	Batalha	PI	-4.024	-42.078	Fem. pop	-0.00196471	-0.00524606	-0.00559259	-0.00585156
220150	Batalha	PI	-4.024	-42.078	Male pop	0.002413	0.00546737	0.00587543	0.00614771
220150	Batalha	PI	-4.024	-42.078	Unemployment	0.108761	-0.162215	-0.0377516	0.0279183
220220	Campo Maior	PI	-4.828	-42.169	Homicides	-0.429331	-0.850176	-0.144091	0.0695465
220220	Campo Maior	PI	-4.828	-42.169	Child Labor	-0.162072	0.00925258	-0.0509945	-0.0213249
220220	Campo Maior	PI	-4.828	-42.169	Illiteracy	0.291114	0.28812	0.330485	0.336672
220220	Campo Maior	PI	-4.828	-42.169	Family income	-0.325112	-0.210713	-0.119687	-0.139003
220220	Campo Maior	PI	-4.828	-42.169	Elderly pop	0.0476157	0.0748556	0.0580821	0.0355729
220220	Campo Maior	PI	-4.828	-42.169	Fem. pop	0.00237494	0.0106642	0.0121597	0.00979777
220220	Campo Maior	PI	-4.828	-42.169	Male pop	-0.0023544	-0.0107306	-0.0124292	-0.00995889
220220	Campo Maior	PI	-4.828	-42.169	Unemployment	-0.0522241	-0.0143584	0.10056	0.127692
220370	Esperantina	PI	-3.902	-42.234	Homicides	-0.716377	-0.104351	-0.189518	0.0802012
220370	Esperantina	PI	-3.902	-42.234	Child Labor	-0.0557616	-0.145312	0.156099	0.136926
220370	Esperantina	PI	-3.902	-42.234	Illiteracy	0.331102	0.384166	0.427225	0.433773
220370	Esperantina	PI	-3.902	-42.234	Family income	-0.370552	-0.319703	-0.23428	-0.222806
220370	Esperantina	PI	-3.902	-42.234	Elderly pop	-0.0122733	0.0356955	-0.00525506	-0.0181819
220370	Esperantina	PI	-3.902	-42.234	Fem. pop	0.00384531	0.00146408	0.000316275	-0.000980506
220370	Esperantina	PI	-3.902	-42.234	Male pop	-0.00349537	-0.0011752	-2.38526e-05	0.00124391
220370	Esperantina	PI	-3.902	-42.234	Unemployment	-0.221889	-0.29909	-0.00358207	0.0438475
220390	Floriano	PI	-6.767	-43.023	Homicides	-0.628517	-0.693362	-0.22353	-0.0414438
220390	Floriano	PI	-6.767	-43.023	Child Labor	-0.0607889	0.0145904	-0.161663	-0.0948414
220390	Floriano	PI	-6.767	-43.023	Illiteracy	0.0847393	0.121056	0.0900758	0.0987561
220390	Floriano	PI	-6.767	-43.023	Family income	-0.05498	-0.0801441	-0.0201317	-0.054418
220390	Floriano	PI	-6.767	-43.023	Elderly pop	0.0162831	0.0453534	0.0118304	0.00397804
220390	Floriano	PI	-6.767	-43.023	Fem. pop	0.0271978	0.0219882	0.0181466	0.0155381
220390	Floriano	PI	-6.767	-43.023	Male pop	-0.0288584	-0.023211	-0.0191223	-0.0162051
220390	Floriano	PI	-6.767	-43.023	Unemployment	0.070245	-0.121985	-0.0198447	0.0608245
220450	Guadalupe	PI	-6.787	-43.569	Homicides	0.0557161	0.0253674	0.14462	0.198723
220450	Guadalupe	PI	-6.787	-43.569	Child Labor	-0.272825	-0.28485	0.00299872	0.00318145
220450	Guadalupe	PI	-6.787	-43.569	Illiteracy	0.0783702	0.14714	0.176978	0.173101
220450	Guadalupe	PI	-6.787	-43.569	Family income	0.0199386	-0.0372636	0.0564004	0.00654358
220450	Guadalupe	PI	-6.787	-43.569	Elderly pop	-0.0518888	0.00813488	-0.0201513	-0.0296381
220450	Guadalupe	PI	-6.787	-43.569	Fem. pop	0.0226255	0.0175907	0.00859832	0.00618345
220450	Guadalupe	PI	-6.787	-43.569	Male pop	-0.0221168	-0.0173307	-0.00817624	-0.0059428
220450	Guadalupe	PI	-6.787	-43.569	Unemployment	0.575201	0.238157	0.132246	0.123791
220700	Oeiras	PI	-7.025	-42.131	Homicides	-0.456932	-0.402071	-0.855905	-0.194128
220700	Oeiras	PI	-7.025	-42.131	Child Labor	0.237533	0.217818	0.233259	0.15439
220700	Oeiras	PI	-7.025	-42.131	Illiteracy	0.363759	0.332105	0.345154	0.35401
220700	Oeiras	PI	-7.025	-42.131	Family income	-0.390133	-0.215907	-0.123488	-0.140173
220700	Oeiras	PI	-7.025	-42.131	Elderly pop	0.0330157	0.0522243	0.0362382	0.024478
220700	Oeiras	PI	-7.025	-42.131	Fem. pop	0.0119081	0.0152094	0.0167388	0.0135336
220700	Oeiras	PI	-7.025	-42.131	Male pop	-0.0120604	-0.0154328	-0.0172563	-0.0137769
220700	Oeiras	PI	-7.025	-42.131	Unemployment	-0.480838	-0.156595	-0.0430246	-0.00853595
220770	Parnaiba	PI	-2.905	-41.777	Homicides	-0.509189	-0.757682	-0.128889	0.0215771
220770	Parnaiba	PI	-2.905	-41.777	Child Labor	-0.204847	-0.151214	-0.281132	-0.14541
220770	Parnaiba	PI	-2.905	-41.777	Illiteracy	0.192699	0.23972	0.259606	0.265079
220770	Parnaiba	PI	-2.905	-41.777	Family income	-0.304021	-0.217682	-0.162871	-0.179933
220770	Parnaiba	PI	-2.905	-41.777	Elderly pop	0.0464437	0.0474792	0.0196195	0.00181567
220770	Parnaiba	PI	-2.905	-41.777	Fem. pop	0.0157905	0.0140913	0.00896886	0.00719501
220770	Parnaiba	PI	-2.905	-41.777	Male pop	-0.0170962	-0.0151507	-0.00961842	-0.00765202
220770	Parnaiba	PI	-2.905	-41.777	Unemployment	-0.0767796	-0.039604	0.06339	0.149029
220780	Paulistana	PI	-8.144	-41.15	Homicides	-0.765634	0.0375305	-0.047964	0.202623
220780	Paulistana	PI	-8.144	-41.15	Child Labor	0.294112	-0.00863229	0.398264	0.236288
220780	Paulistana	PI	-8.144	-41.15	Illiteracy	0.394873	0.3492	0.369302	0.385996
220780	Paulistana	PI	-8.144	-41.15	Family income	-0.481588	-0.209984	-0.124646	-0.128155
220780	Paulistana	PI	-8.144	-41.15	Elderly pop	0.0126875	-0.0138997	-0.0114848	-0.0191997
220780	Paulistana	PI	-8.144	-41.15	Fem. pop	0.00771927	0.015763	0.0153228	0.0124171
220780	Paulistana	PI	-8.144	-41.15	Male pop	-0.00748963	-0.015634	-0.015412	-0.0123605
220780	Paulistana	PI	-8.144	-41.15	Unemployment	-0.465731	0.19156	0.0571012	0.00866661
220800	Picos	PI	-7.077	-41.467	Homicides	-0.8752	-0.660335	-0.0316536	0.128343
220800	Picos	PI	-7.077	-41.467	Child Labor	0.0609024	0.079135	0.0404425	0.0315109
220800	Picos	PI	-7.077	-41.467	Illiteracy	0.268685	0.278007	0.211882	0.219175
220800	Picos	PI	-7.077	-41.467	Family income	-0.209714	-0.10341	-0.0216824	-0.0618573
220800	Picos	PI	-7.077	-41.467	Elderly pop	-0.0221884	-0.0217884	-0.0272483	-0.0328052
220800	Picos	PI	-7.077	-41.467	Fem. pop	0.0141736	0.0124789	0.0133935	0.0111327
220800	Picos	PI	-7.077	-41.467	Male pop	-0.0148368	-0.0129303	-0.0140379	-0.0115135
220800	Picos	PI	-7.077	-41.467	Unemployment	-0.0851102	-0.128072	0.0172972	0.0614176
220880	Regeneracao	PI	-6.238	-42.688	Homicides	-0.39025	-0.297406	-0.457899	-0.0172807
220880	Regeneracao	PI	-6.238	-42.688	Child Labor	-0.187189	-0.0978432	-0.13358	-0.069353
220880	Regeneracao	PI	-6.238	-42.688	Illiteracy	0.357206	0.389232	0.403571	0.401452
220880	Regeneracao	PI	-6.238	-42.688	Family income	-0.366475	-0.272879	-0.160521	-0.188234
220880	Regeneracao	PI	-6.238	-42.688	Elderly pop	0.0422194	0.0613659	0.0331724	0.00781441
220880	Regeneracao	PI	-6.238	-42.688	Fem. pop	0.0139825	0.0158705	0.0110969	0.00777482
220880	Regeneracao	PI	-6.238	-42.688	Male pop	-0.0135776	-0.0157746	-0.0109012	-0.00768278
220880	Regeneracao	PI	-6.238	-42.688	Unemployment	0.203839	0.0423721	0.22929	0.213471
221000	Sao Joao do Piaui	PI	-8.358	-42.247	Homicides	-0.753917	0.172786	-0.518311	-0.0532169
221000	Sao Joao do Piaui	PI	-8.358	-42.247	Child Labor	0.0625692	0.111417	0.348486	0.200265
221000	Sao Joao do Piaui	PI	-8.358	-42.247	Illiteracy	0.353985	0.239049	0.221434	0.226363
221000	Sao Joao do Piaui	PI	-8.358	-42.247	Family income	-0.445227	-0.127523	-0.0715185	-0.0745977
221000	Sao Joao do Piaui	PI	-8.358	-42.247	Elderly pop	0.0160098	0.00388607	-0.0320441	-0.0312918
221000	Sao Joao do Piaui	PI	-8.358	-42.247	Fem. pop	0.00253416	0.0128675	0.00968791	0.00721897
221000	Sao Joao do Piaui	PI	-8.358	-42.247	Male pop	-0.00220351	-0.0126316	-0.00946948	-0.0070018
221000	Sao Joao do Piaui	PI	-8.358	-42.247	Unemployment	-0.253739	0.10386	0.0720248	-0.0138623
221100	Teresina	PI	-5.089	-42.802	Homicides	-0.637011	-0.407011	-0.309231	-0.0819254
221100	Teresina	PI	-5.089	-42.802	Child Labor	-0.145014	-0.209878	-0.131222	-0.064019
221100	Teresina	PI	-5.089	-42.802	Illiteracy	0.0382129	0.117379	0.118305	0.131752
221100	Teresina	PI	-5.089	-42.802	Family income	-0.252362	-0.263241	-0.142883	-0.152508
221100	Teresina	PI	-5.089	-42.802	Elderly pop	-0.0891375	-0.0510402	-0.0467089	-0.0433904
221100	Teresina	PI	-5.089	-42.802	Fem. pop	0.0144002	0.00959803	0.0090348	0.00860669
221100	Teresina	PI	-5.089	-42.802	Male pop	-0.0173886	-0.0115784	-0.0109275	-0.00976305
221100	Teresina	PI	-5.089	-42.802	Unemployment	-0.257865	-0.189838	-0.090928	0.00648467
230015	Acarape	CE	-4.224	-38.708	Homicides	0.0208501	-0.113132	0.22008	0.156861
230015	Acarape	CE	-4.224	-38.708	Child Labor	-0.133379	-0.0060944	-0.450609	-0.230213
230015	Acarape	CE	-4.224	-38.708	Illiteracy	0.230565	0.235746	0.245706	0.249593
230015	Acarape	CE	-4.224	-38.708	Family income	-0.193532	-0.223678	-0.200353	-0.212612
230015	Acarape	CE	-4.224	-38.708	Elderly pop	0.0244945	0.00155063	-0.0232789	-0.0420141
230015	Acarape	CE	-4.224	-38.708	Fem. pop	0.00815014	0.00547561	0.00812111	0.00519763
230015	Acarape	CE	-4.224	-38.708	Male pop	-0.00728734	-0.00500646	-0.00778144	-0.00515355
230015	Acarape	CE	-4.224	-38.708	Unemployment	-0.0171161	0.160882	0.10874	0.218337
230030	Acopiara	CE	-6.095	-39.453	Homicides	-0.602484	-0.00149005	0.283325	0.21499
230030	Acopiara	CE	-6.095	-39.453	Child Labor	0.148776	0.135174	0.137594	0.133252
230030	Acopiara	CE	-6.095	-39.453	Illiteracy	0.385064	0.463315	0.509486	0.523739
230030	Acopiara	CE	-6.095	-39.453	Family income	-0.448693	-0.342889	-0.309843	-0.262171
230030	Acopiara	CE	-6.095	-39.453	Elderly pop	0.113477	0.138246	0.121575	0.0907814
230030	Acopiara	CE	-6.095	-39.453	Fem. pop	0.00755775	-0.0020967	-0.00449859	-0.00400967
230030	Acopiara	CE	-6.095	-39.453	Male pop	-0.00746576	0.00232698	0.00476874	0.0043032
230030	Acopiara	CE	-6.095	-39.453	Unemployment	-0.427554	-0.333134	-0.0533145	0.0337577
230040	Aiuaba	CE	-6.574	-40.124	Homicides	0.470285	0.420709	0.432279	0.291774
230040	Aiuaba	CE	-6.574	-40.124	Child Labor	0.144808	0.136407	0.259394	0.215348
230040	Aiuaba	CE	-6.574	-40.124	Illiteracy	0.374638	0.407726	0.452161	0.475879
230040	Aiuaba	CE	-6.574	-40.124	Family income	-0.407314	-0.435261	-0.314627	-0.26105
230040	Aiuaba	CE	-6.574	-40.124	Elderly pop	0.0603598	0.0383806	0.0470163	0.0293576
230040	Aiuaba	CE	-6.574	-40.124	Fem. pop	0.00812428	0.00396192	0.0014853	0.000723473
230040	Aiuaba	CE	-6.574	-40.124	Male pop	-0.00736217	-0.00351712	-0.00108263	-0.000372524
230040	Aiuaba	CE	-6.574	-40.124	Unemployment	-0.739828	-0.397208	-0.16903	-0.0468316
230070	Alto Santo	CE	-5.521	-38.272	Homicides	-0.148876	0.257141	0.183855	0.18583
230070	Alto Santo	CE	-5.521	-38.272	Child Labor	0.158849	0.148762	-0.0245549	0.0338959
230070	Alto Santo	CE	-5.521	-38.272	Illiteracy	0.323439	0.33676	0.37234	0.3783
230070	Alto Santo	CE	-5.521	-38.272	Family income	-0.194285	-0.170076	-0.195481	-0.191046
230070	Alto Santo	CE	-5.521	-38.272	Elderly pop	0.0907489	0.0549463	0.022363	0.00354295
230070	Alto Santo	CE	-5.521	-38.272	Fem. pop	0.00778091	0.0045362	0.000270774	-0.000843472
230070	Alto Santo	CE	-5.521	-38.272	Male pop	-0.00703053	-0.00409909	0.000123247	0.00110794
230070	Alto Santo	CE	-5.521	-38.272	Unemployment	0.00846656	0.128493	-0.0134198	0.0844663
230100	Aquiraz	CE	-3.901	-38.391	Homicides	0.0358573	-0.357981	0.31215	0.191627
230100	Aquiraz	CE	-3.901	-38.391	Child Labor	-0.00530041	-0.153908	-0.232831	-0.0787675
230100	Aquiraz	CE	-3.901	-38.391	Illiteracy	0.317359	0.326627	0.318472	0.315584
230100	Aquiraz	CE	-3.901	-38.391	Family income	-0.284112	-0.238177	-0.229411	-0.221785
230100	Aquiraz	CE	-3.901	-38.391	Elderly pop	-0.000156218	-0.0150348	-0.0310698	-0.0431698
230100	Aquiraz	CE	-3.901	-38.391	Fem. pop	-0.0138222	-0.0177095	-0.0154703	-0.0138307
230100	Aquiraz	CE	-3.901	-38.391	Male pop	0.0136354	0.0173991	0.0154819	0.0138645
230100	Aquiraz	CE	-3.901	-38.391	Unemployment	-0.424416	-0.174198	0.0165065	0.127349
230110	Aracati	CE	-4.562	-37.77	Homicides	-0.423858	-0.365202	-0.14936	0.0229531
230110	Aracati	CE	-4.562	-37.77	Child Labor	-0.140199	-0.0237737	-0.111685	-0.0498047
230110	Aracati	CE	-4.562	-37.77	Illiteracy	0.300777	0.293013	0.299867	0.302465
230110	Aracati	CE	-4.562	-37.77	Family income	-0.317228	-0.29836	-0.22559	-0.208151
230110	Aracati	CE	-4.562	-37.77	Elderly pop	0.0469337	0.0156566	0.0211213	0.00417939
230110	Aracati	CE	-4.562	-37.77	Fem. pop	0.00631832	0.00347061	5.63733e-05	-0.000870262
230110	Aracati	CE	-4.562	-37.77	Male pop	-0.00631224	-0.00338049	0.000112291	0.000973003
230110	Aracati	CE	-4.562	-37.77	Unemployment	0.0947899	0.0789307	0.141178	0.1314
230120	Aracoiaba	CE	-4.371	-38.814	Homicides	-0.142985	0.205696	-0.188191	0.0306896
230120	Aracoiaba	CE	-4.371	-38.814	Child Labor	-0.0183718	-0.111521	0.232386	0.175304
230120	Aracoiaba	CE	-4.371	-38.814	Illiteracy	0.375053	0.387586	0.422005	0.432023
230120	Aracoiaba	CE	-4.371	-38.814	Family income	-0.321587	-0.34601	-0.279451	-0.234401
230120	Aracoiaba	CE	-4.371	-38.814	Elderly pop	0.108368	0.0991216	0.0628036	0.0448906
230120	Aracoiaba	CE	-4.371	-38.814	Fem. pop	-0.00518531	-0.00530661	-0.00322954	-0.00337319
230120	Aracoiaba	CE	-4.371	-38.814	Male pop	0.00551275	0.0055258	0.00355885	0.00370244
230120	Aracoiaba	CE	-4.371	-38.814	Unemployment	0.211622	-0.105404	-0.0239506	-0.00339162
230140	Aratuba	CE	-4.418	-39.045	Homicides	-0.00101626	0.215386	0.38054	0.226815
230140	Aratuba	CE	-4.418	-39.045	Child Labor	0.222541	0.13313	0.109968	0.102444
230140	Aratuba	CE	-4.418	-39.045	Illiteracy	0.25831	0.310934	0.280148	0.29632
230140	Aratuba	CE	-4.418	-39.045	Family income	-0.196086	-0.31976	-0.245373	-0.200468
230140	Aratuba	CE	-4.418	-39.045	Elderly pop	0.0215344	0.0276965	0.00532976	-0.0043054
230140	Aratuba	CE	-4.418	-39.045	Fem. pop	-0.0157693	-0.0109318	-0.000316764	-0.000832194
230140	Aratuba	CE	-4.418	-39.045	Male pop	0.01525	0.010757	0.000715606	0.0011179
230140	Aratuba	CE	-4.418	-39.045	Unemployment	-0.558163	0.0199412	-0.0595778	-0.00265878
230150	Arneiroz	CE	-6.324	-40.161	Homicides	0.209634	0.517853	0.31006	0.255894
230150	Arneiroz	CE	-6.324	-40.161	Child Labor	-0.0152672	0.132765	0.0645657	0.0497616
230150	Arneiroz	CE	-6.324	-40.161	Illiteracy	0.34434	0.297491	0.344757	0.349208
230150	Arneiroz	CE	-6.324	-40.161	Family income	-0.354713	-0.300338	-0.107207	-0.109827
230150	Arneiroz	CE	-6.324	-40.161	Elderly pop	0.0791494	0.0354303	0.0701888	0.0460391
230150	Arneiroz	CE	-6.324	-40.161	Fem. pop	0.00280665	0.00359348	0.00342991	0.00229643
230150	Arneiroz	CE	-6.324	-40.161	Male pop	-0.0019812	-0.00309197	-0.00295751	-0.00195643
230150	Arneiroz	CE	-6.324	-40.161	Unemployment	0.389379	-0.0719824	0.123289	0.116129
230185	Banabuiu	CE	-5.31	-38.921	Homicides	-0.18051	-0.25018	0.248841	0.186517
230185	Banabuiu	CE	-5.31	-38.921	Child Labor	-0.154229	0.0771442	-0.144674	-0.0345694
230185	Banabuiu	CE	-5.31	-38.921	Illiteracy	0.364252	0.34315	0.365266	0.372816
230185	Banabuiu	CE	-5.31	-38.921	Family income	-0.336472	-0.223979	-0.26863	-0.248067
230185	Banabuiu	CE	-5.31	-38.921	Elderly pop	0.0754666	0.0245324	0.0115508	-0.00751528
230185	Banabuiu	CE	-5.31	-38.921	Fem. pop	-0.00264437	-0.00757535	-0.00203976	-0.0028426
230185	Banabuiu	CE	-5.31	-38.921	Male pop	0.00314367	0.00766598	0.00239973	0.00305273
230185	Banabuiu	CE	-5.31	-38.921	Unemployment	0.205431	0.14183	0.0126174	0.11311
230190	Barbalha	CE	-7.305	-39.302	Homicides	-0.456839	-0.0581048	0.101049	0.145923
230190	Barbalha	CE	-7.305	-39.302	Child Labor	0.0211418	0.0106446	-0.0209999	-0.0164719
230190	Barbalha	CE	-7.305	-39.302	Illiteracy	0.22664	0.256948	0.242935	0.2535
230190	Barbalha	CE	-7.305	-39.302	Family income	-0.23691	-0.231627	-0.180699	-0.165885
230190	Barbalha	CE	-7.305	-39.302	Elderly pop	0.0370989	0.0398068	0.0032602	-0.00892051
230190	Barbalha	CE	-7.305	-39.302	Fem. pop	0.0173124	0.00939748	0.00756928	0.00594862
230190	Barbalha	CE	-7.305	-39.302	Male pop	-0.0175869	-0.00943858	-0.00763269	-0.00599094
230190	Barbalha	CE	-7.305	-39.302	Unemployment	-0.0416601	0.139316	0.154157	0.109665
230195	Barreira	CE	-4.287	-38.643	Homicides	-0.196425	-0.281551	-0.218	0.0247209
230195	Barreira	CE	-4.287	-38.643	Child Labor	0.111466	-0.0652306	-0.300399	-0.163044
230195	Barreira	CE	-4.287	-38.643	Illiteracy	0.293866	0.280242	0.339195	0.337687
230195	Barreira	CE	-4.287	-38.643	Family income	-0.212337	-0.283217	-0.250015	-0.248905
230195	Barreira	CE	-4.287	-38.643	Elderly pop	0.0305336	0.0353484	-0.00390265	-0.0250818
230195	Barreira	CE	-4.287	-38.643	Fem. pop	0.00228121	0.0055372	0.00355505	0.00126876
230195	Barreira	CE	-4.287	-38.643	Male pop	-0.00162054	-0.00512107	-0.00318419	-0.00111922
230195	Barreira	CE	-4.287	-38.643	Unemployment	-0.252738	0.0236469	0.260205	0.240477
230200	Barro	CE	-7.177	-38.782	Homicides	-0.356079	-0.0792932	0.0298823	0.00335778
230200	Barro	CE	-7.177	-38.782	Child Labor	0.189633	0.141995	-0.45614	-0.213847
230200	Barro	CE	-7.177	-38.782	Illiteracy	0.293865	0.321914	0.306533	0.312218
230200	Barro	CE	-7.177	-38.782	Family income	-0.368149	-0.250454	-0.245984	-0.236054
230200	Barro	CE	-7.177	-38.782	Elderly pop	0.100323	0.11981	0.107819	0.0738518
230200	Barro	CE	-7.177	-38.782	Fem. pop	0.00800236	0.0105827	0.00603783	0.00398958
230200	Barro	CE	-7.177	-38.782	Male pop	-0.00740802	-0.0103109	-0.00572976	-0.00393339
230200	Barro	CE	-7.177	-38.782	Unemployment	-0.0940534	-0.351588	-0.0327526	0.160557
230210	Baturite	CE	-4.329	-38.885	Homicides	0.145014	0.0736578	0.0850035	0.126645
230210	Baturite	CE	-4.329	-38.885	Child Labor	-0.0927514	0.0720132	0.03942	0.0357748
230210	Baturite	CE	-4.329	-38.885	Illiteracy	0.222743	0.325112	0.30262	0.31591
230210	Baturite	CE	-4.329	-38.885	Family income	-0.219149	-0.209631	-0.240368	-0.205989
230210	Baturite	CE	-4.329	-38.885	Elderly pop	0.0964945	0.089954	0.0342603	0.0180785
230210	Baturite	CE	-4.329	-38.885	Fem. pop	0.00162991	0.000977273	0.00535258	0.00393069
230210	Baturite	CE	-4.329	-38.885	Male pop	-0.00116704	-0.00066185	-0.00514109	-0.00378212
230210	Baturite	CE	-4.329	-38.885	Unemployment	0.111393	-0.0159944	0.0825467	0.0713161
230220	Beberibe	CE	-4.18	-38.131	Homicides	-0.255337	-0.361845	-0.339436	-0.0662236
230220	Beberibe	CE	-4.18	-38.131	Child Labor	-0.024622	-0.0526769	-0.0147287	0.0414458
230220	Beberibe	CE	-4.18	-38.131	Illiteracy	0.352716	0.360506	0.379042	0.378822
230220	Beberibe	CE	-4.18	-38.131	Family income	-0.367177	-0.374309	-0.247994	-0.226169
230220	Beberibe	CE	-4.18	-38.131	Elderly pop	0.0953238	0.057838	0.0478657	0.0291854
230220	Beberibe	CE	-4.18	-38.131	Fem. pop	-0.00545897	-0.00518156	-0.00712056	-0.00699272
230220	Beberibe	CE	-4.18	-38.131	Male pop	0.00569208	0.00538823	0.00736723	0.00720999
230220	Beberibe	CE	-4.18	-38.131	Unemployment	-0.563365	-0.00449863	-0.0169568	0.0572929
230240	Boa Viagem	CE	-5.128	-39.732	Homicides	-0.586291	-0.0412944	0.130511	0.16557
230240	Boa Viagem	CE	-5.128	-39.732	Child Labor	0.0340382	0.308128	0.301096	0.218552
230240	Boa Viagem	CE	-5.128	-39.732	Illiteracy	0.367973	0.463704	0.504529	0.521547
230240	Boa Viagem	CE	-5.128	-39.732	Family income	-0.493273	-0.388733	-0.34149	-0.274562
230240	Boa Viagem	CE	-5.128	-39.732	Elderly pop	0.100346	0.106788	0.106814	0.0819541
230240	Boa Viagem	CE	-5.128	-39.732	Fem. pop	-0.00202541	-0.00496121	-0.0053954	-0.00465659
230240	Boa Viagem	CE	-5.128	-39.732	Male pop	0.00225704	0.00515698	0.00565863	0.00499463
230240	Boa Viagem	CE	-5.128	-39.732	Unemployment	-0.377602	-0.236949	-0.037218	-0.0146181
230280	Caninde	CE	-4.359	-39.312	Homicides	-0.337866	0.0330988	0.00860067	0.0691728
230280	Caninde	CE	-4.359	-39.312	Child Labor	0.122259	0.143311	-0.145243	-0.0557247
230280	Caninde	CE	-4.359	-39.312	Illiteracy	0.337923	0.391793	0.389834	0.39908
230280	Caninde	CE	-4.359	-39.312	Family income	-0.410171	-0.4617	-0.342263	-0.295922
230280	Caninde	CE	-4.359	-39.312	Elderly pop	0.0774124	0.0796621	0.0639716	0.0387037
230280	Caninde	CE	-4.359	-39.312	Fem. pop	-0.00130247	-0.00458749	-0.00196423	-0.0024135
230280	Caninde	CE	-4.359	-39.312	Male pop	0.00144078	0.0047449	0.00215931	0.00254056
230280	Caninde	CE	-4.359	-39.312	Unemployment	0.0428172	-0.0533604	0.106676	0.131977
230300	Caridade	CE	-4.232	-39.193	Homicides	-0.0957635	-0.228269	0.371368	0.268871
230300	Caridade	CE	-4.232	-39.193	Child Labor	-0.0240451	0.119231	-0.0847973	-0.0406576
230300	Caridade	CE	-4.232	-39.193	Illiteracy	0.332268	0.333798	0.38253	0.392476
230300	Caridade	CE	-4.232	-39.193	Family income	-0.270331	-0.317028	-0.330545	-0.284003
230300	Caridade	CE	-4.232	-39.193	Elderly pop	0.107053	0.0600004	0.0100152	-0.00983974
230300	Caridade	CE	-4.232	-39.193	Fem. pop	-0.00485644	-0.0096934	-0.00377378	-0.00395818
230300	Caridade	CE	-4.232	-39.193	Male pop	0.00525441	0.00965331	0.00409727	0.00418128
230300	Caridade	CE	-4.232	-39.193	Unemployment	0.399219	0.0952877	0.243246	0.176022
230350	Cascavel	CE	-4.131	-38.236	Homicides	-0.568756	-0.177094	-0.124289	0.0260082
230350	Cascavel	CE	-4.131	-38.236	Child Labor	0.0259985	-0.0512251	-0.0978081	-0.026529
230350	Cascavel	CE	-4.131	-38.236	Illiteracy	0.312636	0.332396	0.339553	0.343964
230350	Cascavel	CE	-4.131	-38.236	Family income	-0.353227	-0.257601	-0.274128	-0.245324
230350	Cascavel	CE	-4.131	-38.236	Elderly pop	0.077841	0.0490807	0.0247067	0.00700692
230350	Cascavel	CE	-4.131	-38.236	Fem. pop	0.00117176	-0.00113185	-0.00269681	-0.00325395
230350	Cascavel	CE	-4.131	-38.236	Male pop	-0.000920261	0.00132388	0.00292513	0.0034073
230350	Cascavel	CE	-4.131	-38.236	Unemployment	-0.00684693	0.061552	0.0837086	0.108841
230370	Caucaia	CE	-3.733	-38.656	Homicides	-0.135954	-0.134008	0.121005	0.07088
230370	Caucaia	CE	-3.733	-38.656	Child Labor	-0.215689	-0.244082	-0.154836	-0.0409207
230370	Caucaia	CE	-3.733	-38.656	Illiteracy	0.126827	0.167703	0.207086	0.221482
230370	Caucaia	CE	-3.733	-38.656	Family income	-0.370606	-0.408517	-0.354473	-0.298658
230370	Caucaia	CE	-3.733	-38.656	Elderly pop	-0.112138	-0.112554	-0.0810475	-0.079547
230370	Caucaia	CE	-3.733	-38.656	Fem. pop	0.000664875	-0.00417763	-0.00526068	-0.0052472
230370	Caucaia	CE	-3.733	-38.656	Male pop	-0.00108221	0.00399729	0.00515842	0.00515209
230370	Caucaia	CE	-3.733	-38.656	Unemployment	-0.0310338	0.0072135	-0.0692862	0.0250483
230395	Chorozinho	CE	-4.3	-38.497	Homicides	0.0761678	0.137898	0.278343	0.247386
230395	Chorozinho	CE	-4.3	-38.497	Child Labor	0.319433	-0.181537	-0.189718	-0.0695292
230395	Chorozinho	CE	-4.3	-38.497	Illiteracy	0.358877	0.31025	0.372623	0.370687
230395	Chorozinho	CE	-4.3	-38.497	Family income	-0.208071	-0.254129	-0.190601	-0.203417
230395	Chorozinho	CE	-4.3	-38.497	Elderly pop	0.0154772	-0.00931202	-0.0287649	-0.0457049
230395	Chorozinho	CE	-4.3	-38.497	Fem. pop	0.00179595	-0.00316399	-0.00509324	-0.00561399
230395	Chorozinho	CE	-4.3	-38.497	Male pop	-0.0011592	0.00345322	0.00538101	0.00578925
230395	Chorozinho	CE	-4.3	-38.497	Unemployment	-0.0464223	-0.0696406	0.119945	0.183599
230410	Crateus	CE	-5.178	-40.678	Homicides	-0.603801	-0.309189	-0.354384	-0.0397253
230410	Crateus	CE	-5.178	-40.678	Child Labor	0.0202512	0.0732127	-0.0964369	-0.0398375
230410	Crateus	CE	-5.178	-40.678	Illiteracy	0.294668	0.382183	0.404608	0.4063
230410	Crateus	CE	-5.178	-40.678	Family income	-0.302177	-0.268332	-0.202653	-0.201476
230410	Crateus	CE	-5.178	-40.678	Elderly pop	0.102828	0.111184	0.102779	0.0724413
230410	Crateus	CE	-5.178	-40.678	Fem. pop	0.0133434	0.00734524	0.00495731	0.00350183
230410	Crateus	CE	-5.178	-40.678	Male pop	-0.013796	-0.00747645	-0.00499037	-0.00349671
230410	Crateus	CE	-5.178	-40.678	Unemployment	-0.0063406	-0.125309	0.132863	0.149894
230420	Crato	CE	-7.234	-39.409	Homicides	-0.783368	-0.0122563	0.0984987	0.111617
230420	Crato	CE	-7.234	-39.409	Child Labor	0.0714341	0.090272	-0.0283398	-0.0208588
230420	Crato	CE	-7.234	-39.409	Illiteracy	0.195841	0.224806	0.192007	0.210395
230420	Crato	CE	-7.234	-39.409	Family income	-0.175299	-0.178873	-0.156053	-0.145958
230420	Crato	CE	-7.234	-39.409	Elderly pop	0.0554835	0.0404656	0.0258219	0.0152458
230420	Crato	CE	-7.234	-39.409	Fem. pop	0.0204001	0.0163718	0.0133009	0.0118847
230420	Crato	CE	-7.234	-39.409	Male pop	-0.0218519	-0.0174911	-0.0142615	-0.0124711
230420	Crato	CE	-7.234	-39.409	Unemployment	0.0457307	-0.0208699	0.0272599	0.0486954
230428	Eusebio	CE	-3.89	-38.451	Homicides	0.21545	-0.180879	0.431624	0.294681
230428	Eusebio	CE	-3.89	-38.451	Child Labor	-0.278761	-0.38458	-0.130307	-0.0510373
230428	Eusebio	CE	-3.89	-38.451	Illiteracy	0.184202	0.208575	0.109215	0.100621
230428	Eusebio	CE	-3.89	-38.451	Family income	-0.0138391	-0.213328	0.0615166	0.00276142
230428	Eusebio	CE	-3.89	-38.451	Elderly pop	-0.0543881	-0.0945933	-0.114119	-0.111241
230428	Eusebio	CE	-3.89	-38.451	Fem. pop	0.00187275	0.00122431	-0.00195946	-0.00284029
230428	Eusebio	CE	-3.89	-38.451	Male pop	-0.00131289	-0.000918797	0.00223958	0.00297621
230428	Eusebio	CE	-3.89	-38.451	Unemployment	0.0719128	0.326835	0.0656561	0.124184
230440	Fortaleza	CE	-3.717	-38.543	Homicides	-0.522896	-0.523118	-0.166475	-0.129412
230440	Fortaleza	CE	-3.717	-38.543	Child Labor	-0.168689	-0.145769	-0.0949129	-0.020976
230440	Fortaleza	CE	-3.717	-38.543	Illiteracy	-0.00888448	0.0690081	0.078654	0.0996879
230440	Fortaleza	CE	-3.717	-38.543	Family income	-0.290821	-0.322786	-0.214099	-0.178804
230440	Fortaleza	CE	-3.717	-38.543	Elderly pop	-0.0280389	0.00923816	0.0213438	0.0223291
230440	Fortaleza	CE	-3.717	-38.543	Fem. pop	0.00847504	0.00387788	0.00267132	0.00404499
230440	Fortaleza	CE	-3.717	-38.543	Male pop	-0.0120154	-0.00612442	-0.0046125	-0.00519988
230440	Fortaleza	CE	-3.717	-38.543	Unemployment	-0.517073	-0.305551	-0.28839	-0.109628
230510	Guaramiranga	CE	-4.263	-38.933	Homicides	1.18335	0.687332	0.350915	0.198627
230510	Guaramiranga	CE	-4.263	-38.933	Child Labor	-0.0353097	0.200811	-0.580183	-0.358231
230510	Guaramiranga	CE	-4.263	-38.933	Illiteracy	0.239196	0.228635	0.0757091	0.0650843
230510	Guaramiranga	CE	-4.263	-38.933	Family income	-0.102744	-0.0875982	-0.0266443	-0.0691058
230510	Guaramiranga	CE	-4.263	-38.933	Elderly pop	0.105156	0.0358576	-0.0307438	-0.0482186
230510	Guaramiranga	CE	-4.263	-38.933	Fem. pop	-0.00493803	0.0017094	0.00592704	0.00347721
230510	Guaramiranga	CE	-4.263	-38.933	Male pop	0.00531249	-0.00126836	-0.00539478	-0.00335647
230510	Guaramiranga	CE	-4.263	-38.933	Unemployment	0.331728	0.0810871	0.372215	0.332929
230520	Hidrolandia	CE	-4.408	-40.438	Homicides	-0.309624	-0.0038934	-0.210832	-0.0453857
230520	Hidrolandia	CE	-4.408	-40.438	Child Labor	0.00904173	0.0770967	-0.168771	-0.0441224
230520	Hidrolandia	CE	-4.408	-40.438	Illiteracy	0.30056	0.328101	0.389324	0.3947
230520	Hidrolandia	CE	-4.408	-40.438	Family income	-0.421951	-0.307311	-0.249547	-0.231999
230520	Hidrolandia	CE	-4.408	-40.438	Elderly pop	0.124603	0.14302	0.115205	0.0837316
230520	Hidrolandia	CE	-4.408	-40.438	Fem. pop	0.00779218	0.00735521	0.00302453	0.00149806
230520	Hidrolandia	CE	-4.408	-40.438	Male pop	-0.00715922	-0.00696631	-0.00264683	-0.00128723
230520	Hidrolandia	CE	-4.408	-40.438	Unemployment	0.193525	-0.0763059	-0.0573932	0.09004
230523	Horizonte	CE	-4.099	-38.496	Homicides	0.376926	0.340461	0.260041	0.182137
230523	Horizonte	CE	-4.099	-38.496	Child Labor	-0.00329348	-0.305685	-0.293568	-0.138995
230523	Horizonte	CE	-4.099	-38.496	Illiteracy	0.27828	0.240463	0.181952	0.185075
230523	Horizonte	CE	-4.099	-38.496	Family income	-0.146456	-0.152662	-0.236628	-0.226823
230523	Horizonte	CE	-4.099	-38.496	Elderly pop	0.0168684	-0.063607	-0.125601	-0.124828
230523	Horizonte	CE	-4.099	-38.496	Fem. pop	-0.0024517	-0.00156464	-0.00318392	-0.00425451
230523	Horizonte	CE	-4.099	-38.496	Male pop	0.00292264	0.00184746	0.00344445	0.00432001
230523	Horizonte	CE	-4.099	-38.496	Unemployment	-0.0848398	0.159183	0.108073	0.152561
230540	Ico	CE	-6.401	-38.862	Homicides	-0.546656	0.0987254	0.0811442	0.161751
230540	Ico	CE	-6.401	-38.862	Child Labor	0.230808	0.282641	0.12903	0.129865
230540	Ico	CE	-6.401	-38.862	Illiteracy	0.387988	0.444704	0.491329	0.512054
230540	Ico	CE	-6.401	-38.862	Family income	-0.430916	-0.397156	-0.326322	-0.289475
230540	Ico	CE	-6.401	-38.862	Elderly pop	0.0476017	0.06773	0.0637507	0.0405998
230540	Ico	CE	-6.401	-38.862	Fem. pop	0.00871183	0.00552272	0.00604514	0.00458451
230540	Ico	CE	-6.401	-38.862	Male pop	-0.00880467	-0.00551272	-0.00609315	-0.00453727
230540	Ico	CE	-6.401	-38.862	Unemployment	-0.0777909	-0.0497043	-0.0980223	0.0179517
230550	Iguatu	CE	-6.359	-39.299	Homicides	-0.456237	-0.190494	-0.0733442	0.0842052
230550	Iguatu	CE	-6.359	-39.299	Child Labor	0.0499496	0.1552	0.0277748	0.0511945
230550	Iguatu	CE	-6.359	-39.299	Illiteracy	0.294834	0.345751	0.380268	0.39156
230550	Iguatu	CE	-6.359	-39.299	Family income	-0.166766	-0.198568	-0.165963	-0.171878
230550	Iguatu	CE	-6.359	-39.299	Elderly pop	0.0784735	0.092579	0.0708198	0.0486079
230550	Iguatu	CE	-6.359	-39.299	Fem. pop	0.0152825	0.00926241	0.00900308	0.00743367
230550	Iguatu	CE	-6.359	-39.299	Male pop	-0.0160078	-0.00960856	-0.00942507	-0.00764358
230550	Iguatu	CE	-6.359	-39.299	Unemployment	-0.430863	-0.180544	-0.0548144	0.0526253
230560	Independencia	CE	-5.396	-40.309	Homicides	-0.181397	-0.522995	-0.0672669	0.088222
230560	Independencia	CE	-5.396	-40.309	Child Labor	0.0567222	0.182049	0.288537	0.160447
230560	Independencia	CE	-5.396	-40.309	Illiteracy	0.313571	0.362769	0.384553	0.396938
230560	Independencia	CE	-5.396	-40.309	Family income	-0.349231	-0.219919	-0.249878	-0.194011
230560	Independencia	CE	-5.396	-40.309	Elderly pop	0.12917	0.112421	0.110993	0.0875185
230560	Independencia	CE	-5.396	-40.309	Fem. pop	0.00707929	0.00193378	0.00145131	0.0011351
230560	Independencia	CE	-5.396	-40.309	Male pop	-0.00657685	-0.00158755	-0.00110527	-0.000786553
230560	Independencia	CE	-5.396	-40.309	Unemployment	0.14171	-0.123789	0.166938	0.0442591
230570	Ipaumirim	CE	-6.79	-38.719	Homicides	0.262109	0.257384	0.056582	0.163135
230570	Ipaumirim	CE	-6.79	-38.719	Child Labor	0.132993	-0.120637	0.0986765	0.0542091
230570	Ipaumirim	CE	-6.79	-38.719	Illiteracy	0.254589	0.226451	0.317173	0.31401
230570	Ipaumirim	CE	-6.79	-38.719	Family income	-0.276319	-0.186604	-0.0124306	-0.0375695
230570	Ipaumirim	CE	-6.79	-38.719	Elderly pop	0.128519	0.121441	0.0904156	0.0650837
230570	Ipaumirim	CE	-6.79	-38.719	Fem. pop	0.0149715	0.0095134	0.00451219	0.00325945
230570	Ipaumirim	CE	-6.79	-38.719	Male pop	-0.0142305	-0.00904209	-0.0040742	-0.00292343
230570	Ipaumirim	CE	-6.79	-38.719	Unemployment	-0.281712	0.108015	0.178854	0.129693
230580	Ipu	CE	-4.322	-40.711	Homicides	-0.112397	-0.0117261	-0.4478	-0.107922
230580	Ipu	CE	-4.322	-40.711	Child Labor	0.105428	0.347023	0.0139942	0.0624262
230580	Ipu	CE	-4.322	-40.711	Illiteracy	0.334654	0.392888	0.417541	0.421988
230580	Ipu	CE	-4.322	-40.711	Family income	-0.355613	-0.289324	-0.236811	-0.22047
230580	Ipu	CE	-4.322	-40.711	Elderly pop	0.135801	0.127303	0.099404	0.0733515
230580	Ipu	CE	-4.322	-40.711	Fem. pop	0.0129932	0.00515239	0.00162787	0.000384882
230580	Ipu	CE	-4.322	-40.711	Male pop	-0.0129257	-0.00495576	-0.0013683	-0.000176727
230580	Ipu	CE	-4.322	-40.711	Unemployment	-0.0313289	-0.478518	-0.0807468	0.0375897
230590	Ipueiras	CE	-4.542	-40.719	Homicides	-0.704677	-0.47525	-0.0448021	0.101794
230590	Ipueiras	CE	-4.542	-40.719	Child Labor	0.169496	0.246664	0.219474	0.144649
230590	Ipueiras	CE	-4.542	-40.719	Illiteracy	0.407747	0.403663	0.462503	0.484831
230590	Ipueiras	CE	-4.542	-40.719	Family income	-0.442145	-0.441799	-0.359494	-0.293159
230590	Ipueiras	CE	-4.542	-40.719	Elderly pop	0.123796	0.11437	0.101456	0.0759571
230590	Ipueiras	CE	-4.542	-40.719	Fem. pop	0.0160203	0.0083409	0.00687351	0.00554852
230590	Ipueiras	CE	-4.542	-40.719	Male pop	-0.0161235	-0.00824119	-0.0067593	-0.00537963
230590	Ipueiras	CE	-4.542	-40.719	Unemployment	-0.166388	-0.254448	0.0600269	0.0315942
230640	Itapipoca	CE	-3.494	-39.579	Homicides	-0.0884109	-0.63026	-0.139352	0.0359164
230640	Itapipoca	CE	-3.494	-39.579	Child Labor	0.0580897	0.0736853	0.146153	0.113283
230640	Itapipoca	CE	-3.494	-39.579	Illiteracy	0.335121	0.357055	0.384485	0.396538
230640	Itapipoca	CE	-3.494	-39.579	Family income	-0.537891	-0.471576	-0.400738	-0.323519
230640	Itapipoca	CE	-3.494	-39.579	Elderly pop	0.0504044	0.0456461	-0.00357556	-0.0127799
230640	Itapipoca	CE	-3.494	-39.579	Fem. pop	-0.00495761	-0.0090221	-0.00965242	-0.00879734
230640	Itapipoca	CE	-3.494	-39.579	Male pop	0.00499612	0.00909434	0.0098235	0.00901497
230640	Itapipoca	CE	-3.494	-39.579	Unemployment	-0.116016	-0.283929	0.0819382	0.029572
230670	Jaguaretama	CE	-5.613	-38.767	Homicides	-0.299041	-0.31647	0.435447	0.251059
230670	Jaguaretama	CE	-5.613	-38.767	Child Labor	0.0239674	-0.0159897	-0.030191	0.015997
230670	Jaguaretama	CE	-5.613	-38.767	Illiteracy	0.311909	0.357566	0.365745	0.374262
230670	Jaguaretama	CE	-5.613	-38.767	Family income	-0.302466	-0.227426	-0.235234	-0.203625
230670	Jaguaretama	CE	-5.613	-38.767	Elderly pop	0.114481	0.0798974	0.0732368	0.0489316
230670	Jaguaretama	CE	-5.613	-38.767	Fem. pop	0.00502058	-0.00212065	-0.00503447	-0.004545
230670	Jaguaretama	CE	-5.613	-38.767	Male pop	-0.00437692	0.00244156	0.0053215	0.00477742
230670	Jaguaretama	CE	-5.613	-38.767	Unemployment	-0.410586	-0.244187	0.0430657	0.0925509
230690	Jaguaribe	CE	-5.891	-38.622	Homicides	0.0423229	-0.0245679	0.163853	0.165964
230690	Jaguaribe	CE	-5.891	-38.622	Child Labor	0.0908175	0.292318	0.187314	0.119789
230690	Jaguaribe	CE	-5.891	-38.622	Illiteracy	0.310684	0.311377	0.360723	0.379822
230690	Jaguaribe	CE	-5.891	-38.622	Family income	-0.245272	-0.17935	-0.240201	-0.195845
230690	Jaguaribe	CE	-5.891	-38.622	Elderly pop	0.116619	0.110673	0.0986746	0.0757221
230690	Jaguaribe	CE	-5.891	-38.622	Fem. pop	0.0143832	0.00545956	0.00771918	0.00652055
230690	Jaguaribe	CE	-5.891	-38.622	Male pop	-0.0143192	-0.00523529	-0.00760886	-0.00637539
230690	Jaguaribe	CE	-5.891	-38.622	Unemployment	-0.1657	-0.141553	0.0384071	0.0266571
230700	Jaguaruana	CE	-4.834	-37.781	Homicides	-0.0496317	-0.622725	-0.799479	-0.178331
230700	Jaguaruana	CE	-4.834	-37.781	Child Labor	0.192747	0.267373	0.367023	0.226311
230700	Jaguaruana	CE	-4.834	-37.781	Illiteracy	0.312465	0.370499	0.388503	0.39297
230700	Jaguaruana	CE	-4.834	-37.781	Family income	-0.266236	-0.305152	-0.251517	-0.212382
230700	Jaguaruana	CE	-4.834	-37.781	Elderly pop	0.106872	0.027769	0.026766	0.0171226
230700	Jaguaruana	CE	-4.834	-37.781	Fem. pop	0.00627912	0.00333219	-0.000183152	-0.00118931
230700	Jaguaruana	CE	-4.834	-37.781	Male pop	-0.00580313	-0.00302589	0.000504993	0.00153777
230700	Jaguaruana	CE	-4.834	-37.781	Unemployment	-0.255388	-0.00495206	0.093876	-0.00716877
230710	Jardim	CE	-7.582	-39.298	Homicides	-0.480789	-0.073154	-0.392285	-0.0701324
230710	Jardim	CE	-7.582	-39.298	Child Labor	0.0461976	0.342456	0.0631161	0.0832396
230710	Jardim	CE	-7.582	-39.298	Illiteracy	0.322657	0.355237	0.372848	0.387068
230710	Jardim	CE	-7.582	-39.298	Family income	-0.382236	-0.399942	-0.284691	-0.254409
230710	Jardim	CE	-7.582	-39.298	Elderly pop	0.0600795	0.0528002	0.0416206	0.0248293
230710	Jardim	CE	-7.582	-39.298	Fem. pop	0.0169845	0.0104847	0.00860637	0.00617434
230710	Jardim	CE	-7.582	-39.298	Male pop	-0.0168442	-0.0103188	-0.00844695	-0.00606107
230710	Jardim	CE	-7.582	-39.298	Unemployment	-0.202357	0.196837	-0.0867531	0.0095846
230730	Juazeiro do Norte	CE	-7.213	-39.315	Homicides	-0.262206	-0.256548	-0.0586352	0.0696986
230730	Juazeiro do Norte	CE	-7.213	-39.315	Child Labor	0.00670705	0.125281	0.021567	0.0198292
230730	Juazeiro do Norte	CE	-7.213	-39.315	Illiteracy	0.24848	0.308003	0.292248	0.313124
230730	Juazeiro do Norte	CE	-7.213	-39.315	Family income	-0.298566	-0.331019	-0.25534	-0.22916
230730	Juazeiro do Norte	CE	-7.213	-39.315	Elderly pop	0.0828794	0.0629017	0.0213641	0.0101378
230730	Juazeiro do Norte	CE	-7.213	-39.315	Fem. pop	0.0231411	0.0137013	0.0102832	0.00930166
230730	Juazeiro do Norte	CE	-7.213	-39.315	Male pop	-0.0258048	-0.0151047	-0.0114141	-0.00994932
230730	Juazeiro do Norte	CE	-7.213	-39.315	Unemployment	-0.132736	-0.106004	0.0118552	0.0372986
230750	Lavras da Mangabeira	CE	-6.753	-38.972	Homicides	-0.326059	-0.175084	0.123958	0.124852
230750	Lavras da Mangabeira	CE	-6.753	-38.972	Child Labor	0.0270725	-0.0548026	0.0384216	0.0400718
230750	Lavras da Mangabeira	CE	-6.753	-38.972	Illiteracy	0.348237	0.363137	0.384499	0.393736
230750	Lavras da Mangabeira	CE	-6.753	-38.972	Family income	-0.365023	-0.393221	-0.259777	-0.215915
230750	Lavras da Mangabeira	CE	-6.753	-38.972	Elderly pop	0.128835	0.13497	0.112971	0.0847811
230750	Lavras da Mangabeira	CE	-6.753	-38.972	Fem. pop	0.0136641	0.00597059	-0.00176537	-0.00176447
230750	Lavras da Mangabeira	CE	-6.753	-38.972	Male pop	-0.0135235	-0.00572125	0.00209339	0.00203693
230750	Lavras da Mangabeira	CE	-6.753	-38.972	Unemployment	-0.441688	-0.138541	0.0992092	0.0884975
230760	Limoeiro do Norte	CE	-5.146	-38.098	Homicides	-0.203719	-0.157834	0.0635403	0.134201
230760	Limoeiro do Norte	CE	-5.146	-38.098	Child Labor	0.0716723	0.00941325	-0.0314171	-0.00753143
230760	Limoeiro do Norte	CE	-5.146	-38.098	Illiteracy	0.175665	0.226266	0.272687	0.27733
230760	Limoeiro do Norte	CE	-5.146	-38.098	Family income	-0.203169	-0.182829	-0.140063	-0.14115
230760	Limoeiro do Norte	CE	-5.146	-38.098	Elderly pop	0.0649187	0.0173317	0.01346	-0.00125369
230760	Limoeiro do Norte	CE	-5.146	-38.098	Fem. pop	0.00994928	0.00454489	0.00423173	0.00290644
230760	Limoeiro do Norte	CE	-5.146	-38.098	Male pop	-0.00984419	-0.00441277	-0.00414034	-0.00284085
230760	Limoeiro do Norte	CE	-5.146	-38.098	Unemployment	-0.164003	-0.0366327	0.112725	0.111235
230765	Maracanau	CE	-3.877	-38.626	Homicides	-0.805978	0.151707	0.221548	0.0752067
230765	Maracanau	CE	-3.877	-38.626	Child Labor	-0.358196	-0.179214	-0.220194	-0.118002
230765	Maracanau	CE	-3.877	-38.626	Illiteracy	0.0489187	0.0608601	0.0577592	0.0740934
230765	Maracanau	CE	-3.877	-38.626	Family income	-0.396022	-0.363596	-0.323598	-0.257218
230765	Maracanau	CE	-3.877	-38.626	Elderly pop	-0.166178	-0.119649	-0.0886113	-0.0831325
230765	Maracanau	CE	-3.877	-38.626	Fem. pop	-0.00187802	-0.00197096	-0.00111604	-0.00142057
230765	Maracanau	CE	-3.877	-38.626	Male pop	0.0015719	0.00184136	0.000986105	0.00125328
230765	Maracanau	CE	-3.877	-38.626	Unemployment	-0.0615961	0.0228948	0.0585649	0.0545267
230770	Maranguape	CE	-3.89	-38.686	Homicides	0.0223343	-0.0321489	-0.044906	-0.00722156
230770	Maranguape	CE	-3.89	-38.686	Child Labor	-0.130991	-0.216039	-0.207325	-0.0817897
230770	Maranguape	CE	-3.89	-38.686	Illiteracy	0.171211	0.225393	0.23493	0.243145
230770	Maranguape	CE	-3.89	-38.686	Family income	-0.352575	-0.359772	-0.349832	-0.29369
230770	Maranguape	CE	-3.89	-38.686	Elderly pop	0.0058267	2.78789e-06	-0.0270011	-0.0347798
230770	Maranguape	CE	-3.89	-38.686	Fem. pop	0.00491384	0.00113042	-0.00672564	-0.00666608
230770	Maranguape	CE	-3.89	-38.686	Male pop	-0.00496171	-0.00109972	0.00690144	0.00673758
230770	Maranguape	CE	-3.89	-38.686	Unemployment	-0.000619607	0.00144822	0.0227911	0.0757444
230850	Mombaca	CE	-5.743	-39.628	Homicides	-0.492422	0.353643	0.297911	0.219614
230850	Mombaca	CE	-5.743	-39.628	Child Labor	0.143343	0.255864	0.217803	0.187648
230850	Mombaca	CE	-5.743	-39.628	Illiteracy	0.372681	0.439745	0.504164	0.524729
230850	Mombaca	CE	-5.743	-39.628	Family income	-0.433081	-0.403386	-0.328215	-0.271618
230850	Mombaca	CE	-5.743	-39.628	Elderly pop	0.0917577	0.113834	0.114713	0.0869521
230850	Mombaca	CE	-5.743	-39.628	Fem. pop	0.00743765	0.00152813	-0.000846841	-0.000923546
230850	Mombaca	CE	-5.743	-39.628	Male pop	-0.00722748	-0.00128244	0.0011304	0.00122547
230850	Mombaca	CE	-5.743	-39.628	Unemployment	-0.154776	-0.158771	-0.136733	-0.0210908
230870	Morada Nova	CE	-5.107	-38.373	Homicides	-0.230351	0.159792	0.0364119	0.0966587
230870	Morada Nova	CE	-5.107	-38.373	Child Labor	0.00886069	0.166028	-0.0259697	0.0256123
230870	Morada Nova	CE	-5.107	-38.373	Illiteracy	0.338136	0.39144	0.437935	0.444955
230870	Morada Nova	CE	-5.107	-38.373	Family income	-0.400388	-0.30062	-0.31335	-0.27174
230870	Morada Nova	CE	-5.107	-38.373	Elderly pop	0.0595093	0.0712814	0.0789354	0.0528723
230870	Morada Nova	CE	-5.107	-38.373	Fem. pop	-0.00566921	-0.00925275	-0.00631986	-0.00594998
230870	Morada Nova	CE	-5.107	-38.373	Male pop	0.00578211	0.00934196	0.00656346	0.00617117
230870	Morada Nova	CE	-5.107	-38.373	Unemployment	-0.30835	-0.195184	0.0494967	0.0941968
230950	Oros	CE	-6.244	-38.914	Homicides	-0.430995	-0.138025	0.0331577	0.125195
230950	Oros	CE	-6.244	-38.914	Child Labor	0.13516	0.118189	0.160347	0.129261
230950	Oros	CE	-6.244	-38.914	Illiteracy	0.285706	0.332427	0.404905	0.42124
230950	Oros	CE	-6.244	-38.914	Family income	-0.282355	-0.305088	-0.176768	-0.164623
230950	Oros	CE	-6.244	-38.914	Elderly pop	0.0910118	0.133625	0.114799	0.087855
230950	Oros	CE	-6.244	-38.914	Fem. pop	0.0206708	0.0114485	0.0118185	0.00968262
230950	Oros	CE	-6.244	-38.914	Male pop	-0.0207149	-0.0112463	-0.0117304	-0.00956611
230950	Oros	CE	-6.244	-38.914	Unemployment	-0.0328767	0.0348752	-0.0858537	0.0118664
230960	Pacajus	CE	-4.173	-38.461	Homicides	-0.169647	0.282706	0.089624	0.154758
230960	Pacajus	CE	-4.173	-38.461	Child Labor	0.0310895	-0.0300142	-0.117583	-0.0514344
230960	Pacajus	CE	-4.173	-38.461	Illiteracy	0.270044	0.248232	0.259998	0.2659
230960	Pacajus	CE	-4.173	-38.461	Family income	-0.154738	-0.265146	-0.209201	-0.203471
230960	Pacajus	CE	-4.173	-38.461	Elderly pop	0.0349142	-0.0133117	-0.0630202	-0.0697169
230960	Pacajus	CE	-4.173	-38.461	Fem. pop	0.00928728	0.00477012	0.00289237	0.00126865
230960	Pacajus	CE	-4.173	-38.461	Male pop	-0.0089857	-0.00460355	-0.00277978	-0.00123211
230960	Pacajus	CE	-4.173	-38.461	Unemployment	-0.245501	0.155985	0.136215	0.135591
230970	Pacatuba	CE	-3.984	-38.62	Homicides	-0.242532	0.152885	-0.174319	-0.0389189
230970	Pacatuba	CE	-3.984	-38.62	Child Labor	-0.233755	-0.280518	-0.126087	-0.0978957
230970	Pacatuba	CE	-3.984	-38.62	Illiteracy	0.158029	0.0677962	-0.00729818	0.000172336
230970	Pacatuba	CE	-3.984	-38.62	Family income	-0.326861	-0.309358	-0.247862	-0.197421
230970	Pacatuba	CE	-3.984	-38.62	Elderly pop	-0.0998448	-0.116737	-0.137583	-0.123819
230970	Pacatuba	CE	-3.984	-38.62	Fem. pop	0.00257359	0.00646109	0.000987598	-0.000220158
230970	Pacatuba	CE	-3.984	-38.62	Male pop	-0.00245983	-0.00641043	-0.000856845	0.00021535
230970	Pacatuba	CE	-3.984	-38.62	Unemployment	0.0674789	0.257151	0.238858	0.089793
230980	Pacoti	CE	-4.225	-38.923	Homicides	0.0261123	-0.0104198	0.251812	0.19225
230980	Pacoti	CE	-4.225	-38.923	Child Labor	-0.0395849	-0.1366	0.134005	0.064659
230980	Pacoti	CE	-4.225	-38.923	Illiteracy	0.270309	0.282029	0.182786	0.190325
230980	Pacoti	CE	-4.225	-38.923	Family income	-0.145399	-0.192284	-0.137488	-0.107298
230980	Pacoti	CE	-4.225	-38.923	Elderly pop	0.0868313	0.079751	0.00527512	-0.00246179
230980	Pacoti	CE	-4.225	-38.923	Fem. pop	-0.00784625	-0.00732553	0.000583768	0.000135668
230980	Pacoti	CE	-4.225	-38.923	Male pop	0.00804232	0.00737287	-0.000168857	0.000166382
230980	Pacoti	CE	-4.225	-38.923	Unemployment	-0.307258	-0.214433	0.176124	0.0650384
231010	Palmacia	CE	-4.15	-38.846	Homicides	0.319295	0.0526121	0.600837	0.334899
231010	Palmacia	CE	-4.15	-38.846	Child Labor	-0.103686	-0.111639	-0.298247	-0.121235
231010	Palmacia	CE	-4.15	-38.846	Illiteracy	0.219022	0.255841	0.315497	0.317035
231010	Palmacia	CE	-4.15	-38.846	Family income	-0.0882084	-0.235942	-0.0876323	-0.12313
231010	Palmacia	CE	-4.15	-38.846	Elderly pop	0.0516161	0.0883064	0.0309306	0.00532514
231010	Palmacia	CE	-4.15	-38.846	Fem. pop	-0.00190346	-0.00585632	0.00393577	0.00216237
231010	Palmacia	CE	-4.15	-38.846	Male pop	0.00247565	0.00597631	-0.00349687	-0.00197059
231010	Palmacia	CE	-4.15	-38.846	Unemployment	-0.0880112	0.202801	-0.00885162	0.172416
231020	Paracuru	CE	-3.41	-39.031	Homicides	-0.401707	-0.098714	-0.186858	-0.0199342
231020	Paracuru	CE	-3.41	-39.031	Child Labor	-0.497005	-0.0514986	-0.137931	-0.037285
231020	Paracuru	CE	-3.41	-39.031	Illiteracy	0.238435	0.220651	0.261789	0.261117
231020	Paracuru	CE	-3.41	-39.031	Family income	-0.212126	-0.314468	-0.182289	-0.177865
231020	Paracuru	CE	-3.41	-39.031	Elderly pop	0.0595336	0.016296	0.00214703	-0.010591
231020	Paracuru	CE	-3.41	-39.031	Fem. pop	-0.0015969	-0.000196629	-0.0021487	-0.00305694
231020	Paracuru	CE	-3.41	-39.031	Male pop	0.00207035	0.000518978	0.00247365	0.00323733
231020	Paracuru	CE	-3.41	-39.031	Unemployment	-0.190855	0.114527	-0.00650732	0.0818644
231025	Paraipaba	CE	-3.439	-39.148	Homicides	0.409609	-0.22679	0.143251	0.12205
231025	Paraipaba	CE	-3.439	-39.148	Child Labor	0.0806674	0.202971	0.216133	0.155929
231025	Paraipaba	CE	-3.439	-39.148	Illiteracy	0.196498	0.218061	0.233828	0.24402
231025	Paraipaba	CE	-3.439	-39.148	Family income	-0.174792	-0.285458	-0.228065	-0.176765
231025	Paraipaba	CE	-3.439	-39.148	Elderly pop	0.00256201	-0.00295139	-0.0195315	-0.020338
231025	Paraipaba	CE	-3.439	-39.148	Fem. pop	-0.00750561	-0.0102929	-0.00883355	-0.00769977
231025	Paraipaba	CE	-3.439	-39.148	Male pop	0.00772757	0.0102923	0.00902562	0.00792885
231025	Paraipaba	CE	-3.439	-39.148	Unemployment	0.0624678	-0.0366361	-0.0390997	-0.0432342
231070	Pentecoste	CE	-3.793	-39.27	Homicides	-0.655049	0.019971	-0.0739556	0.046833
231070	Pentecoste	CE	-3.793	-39.27	Child Labor	0.019539	0.0401285	-0.0544164	-0.0138584
231070	Pentecoste	CE	-3.793	-39.27	Illiteracy	0.275748	0.340796	0.327969	0.331208
231070	Pentecoste	CE	-3.793	-39.27	Family income	-0.368755	-0.31686	-0.283946	-0.243744
231070	Pentecoste	CE	-3.793	-39.27	Elderly pop	0.0643163	0.0641081	0.0230899	0.00678283
231070	Pentecoste	CE	-3.793	-39.27	Fem. pop	-0.00250492	-0.00568888	-0.00671788	-0.00645333
231070	Pentecoste	CE	-3.793	-39.27	Male pop	0.00284992	0.0058949	0.00697696	0.00665519
231070	Pentecoste	CE	-3.793	-39.27	Unemployment	-0.00487323	-0.00320026	0.151855	0.115286
231126	Quiterianopolis	CE	-5.843	-40.701	Homicides	0.00988445	-0.327602	0.170034	0.201442
231126	Quiterianopolis	CE	-5.843	-40.701	Child Labor	0.322004	0.360083	0.338126	0.221928
231126	Quiterianopolis	CE	-5.843	-40.701	Illiteracy	0.332718	0.381859	0.438274	0.462553
231126	Quiterianopolis	CE	-5.843	-40.701	Family income	-0.597137	-0.310793	-0.321122	-0.256031
231126	Quiterianopolis	CE	-5.843	-40.701	Elderly pop	0.0633268	0.0716861	0.0736559	0.0541229
231126	Quiterianopolis	CE	-5.843	-40.701	Fem. pop	0.011245	0.00282769	0.00593198	0.00470206
231126	Quiterianopolis	CE	-5.843	-40.701	Male pop	-0.0106498	-0.00242561	-0.00560312	-0.00437954
231126	Quiterianopolis	CE	-5.843	-40.701	Unemployment	-0.826538	-0.852837	-0.00630519	-0.0194217
231130	Quixada	CE	-4.971	-39.015	Homicides	-0.0488436	-0.102065	0.216858	0.166785
231130	Quixada	CE	-4.971	-39.015	Child Labor	0.0420401	-0.0377366	0.0119838	0.0326127
231130	Quixada	CE	-4.971	-39.015	Illiteracy	0.309892	0.343298	0.342258	0.35584
231130	Quixada	CE	-4.971	-39.015	Family income	-0.3333	-0.345209	-0.285428	-0.240617
231130	Quixada	CE	-4.971	-39.015	Elderly pop	0.0781466	0.0696993	0.0435893	0.0252906
231130	Quixada	CE	-4.971	-39.015	Fem. pop	0.00406558	0.0039916	-0.00044408	-0.000768459
231130	Quixada	CE	-4.971	-39.015	Male pop	-0.00409002	-0.00396657	0.000587031	0.00089832
231130	Quixada	CE	-4.971	-39.015	Unemployment	-0.0834369	0.0175734	0.0489912	0.068153
231140	Quixeramobim	CE	-5.199	-39.293	Homicides	-1.01037	-0.00294474	0.241074	0.171439
231140	Quixeramobim	CE	-5.199	-39.293	Child Labor	-0.0571308	-0.0216173	0.0751041	0.0890854
231140	Quixeramobim	CE	-5.199	-39.293	Illiteracy	0.331601	0.39839	0.381959	0.394918
231140	Quixeramobim	CE	-5.199	-39.293	Family income	-0.326002	-0.393847	-0.267856	-0.226309
231140	Quixeramobim	CE	-5.199	-39.293	Elderly pop	0.0936517	0.0970316	0.0695766	0.0486961
231140	Quixeramobim	CE	-5.199	-39.293	Fem. pop	-0.000391372	-0.00398014	-0.00296197	-0.0028237
231140	Quixeramobim	CE	-5.199	-39.293	Male pop	0.000546359	0.00416561	0.00317865	0.0030339
231140	Quixeramobim	CE	-5.199	-39.293	Unemployment	-0.167869	-0.216687	-0.0558953	0.0240294
231160	Redencao	CE	-4.226	-38.731	Homicides	-0.149439	-0.516446	0.312464	0.179303
231160	Redencao	CE	-4.226	-38.731	Child Labor	-0.0789421	-0.050956	-0.0507671	0.0241738
231160	Redencao	CE	-4.226	-38.731	Illiteracy	0.27692	0.258118	0.31254	0.326644
231160	Redencao	CE	-4.226	-38.731	Family income	-0.285787	-0.319809	-0.236538	-0.208576
231160	Redencao	CE	-4.226	-38.731	Elderly pop	0.0819973	0.0605311	0.0422677	0.0240503
231160	Redencao	CE	-4.226	-38.731	Fem. pop	0.0048317	0.00214844	0.00254006	0.00142841
231160	Redencao	CE	-4.226	-38.731	Male pop	-0.00428927	-0.00180013	-0.00221047	-0.00123346
231160	Redencao	CE	-4.226	-38.731	Unemployment	-0.133708	-0.0504724	-0.112258	0.0307474
231180	Russas	CE	-4.94	-37.976	Homicides	-0.87053	-0.547112	-0.12005	0.0273004
231180	Russas	CE	-4.94	-37.976	Child Labor	-0.076353	-0.0143291	0.00217794	0.0465853
231180	Russas	CE	-4.94	-37.976	Illiteracy	0.209101	0.29104	0.28686	0.293416
231180	Russas	CE	-4.94	-37.976	Family income	-0.191738	-0.280551	-0.195648	-0.183635
231180	Russas	CE	-4.94	-37.976	Elderly pop	0.0767056	0.0252975	0.00149539	-0.00890006
231180	Russas	CE	-4.94	-37.976	Fem. pop	0.00824264	0.00303188	0.000922911	-0.000136405
231180	Russas	CE	-4.94	-37.976	Male pop	-0.00814053	-0.00290723	-0.000780632	0.000242719
231180	Russas	CE	-4.94	-37.976	Unemployment	-0.0140056	0.049193	-0.0692614	0.0264887
231220	Santa Quiteria	CE	-4.332	-40.157	Homicides	-0.904514	-0.362307	-0.356262	-0.082168
231220	Santa Quiteria	CE	-4.332	-40.157	Child Labor	0.229419	0.0765666	0.0703855	0.072816
231220	Santa Quiteria	CE	-4.332	-40.157	Illiteracy	0.370716	0.385004	0.39717	0.406412
231220	Santa Quiteria	CE	-4.332	-40.157	Family income	-0.506068	-0.369933	-0.351672	-0.289222
231220	Santa Quiteria	CE	-4.332	-40.157	Elderly pop	0.0911253	0.0769465	0.0779455	0.0568425
231220	Santa Quiteria	CE	-4.332	-40.157	Fem. pop	0.000437587	-0.00402443	-0.00401497	-0.00411012
231220	Santa Quiteria	CE	-4.332	-40.157	Male pop	-0.000208724	0.00425124	0.00430375	0.00436503
231220	Santa Quiteria	CE	-4.332	-40.157	Unemployment	-0.0479186	-0.407144	0.0407145	0.0404073
231200	Santana do Acarau	CE	-3.461	-40.212	Homicides	0.0346989	-0.545252	-0.0590889	0.0654649
231200	Santana do Acarau	CE	-3.461	-40.212	Child Labor	0.187052	0.148063	0.00531703	0.0231967
231200	Santana do Acarau	CE	-3.461	-40.212	Illiteracy	0.351923	0.381708	0.388522	0.396157
231200	Santana do Acarau	CE	-3.461	-40.212	Family income	-0.323282	-0.317665	-0.346059	-0.289753
231200	Santana do Acarau	CE	-3.461	-40.212	Elderly pop	0.0635284	0.0443382	0.0360757	0.0174157
231200	Santana do Acarau	CE	-3.461	-40.212	Fem. pop	0.00196951	-0.0057592	-0.0067058	-0.00637626
231200	Santana do Acarau	CE	-3.461	-40.212	Male pop	-0.00143856	0.00596378	0.00696315	0.00660226
231200	Santana do Acarau	CE	-3.461	-40.212	Unemployment	-0.100514	-0.0303372	0.150455	0.104415
231210	Santana do Cariri	CE	-7.188	-39.737	Homicides	-0.221482	0.201964	0.0317192	0.107983
231210	Santana do Cariri	CE	-7.188	-39.737	Child Labor	0.335442	0.130003	0.190666	0.140562
231210	Santana do Cariri	CE	-7.188	-39.737	Illiteracy	0.343062	0.366817	0.367828	0.382516
231210	Santana do Cariri	CE	-7.188	-39.737	Family income	-0.296952	-0.390376	-0.296611	-0.240864
231210	Santana do Cariri	CE	-7.188	-39.737	Elderly pop	0.0534534	0.047642	0.0440327	0.0286713
231210	Santana do Cariri	CE	-7.188	-39.737	Fem. pop	0.00929824	0.00191592	-0.000780193	-0.00124943
231210	Santana do Cariri	CE	-7.188	-39.737	Male pop	-0.0086099	-0.00150995	0.00115993	0.00157117
231210	Santana do Cariri	CE	-7.188	-39.737	Unemployment	-0.292456	-0.0642621	0.0102671	0.0082889
231230	Sao Benedito	CE	-4.049	-40.865	Homicides	-0.128786	-0.10355	-0.131522	0.0246928
231230	Sao Benedito	CE	-4.049	-40.865	Child Labor	0.204552	0.299217	0.258965	0.224884
231230	Sao Benedito	CE	-4.049	-40.865	Illiteracy	0.351743	0.390359	0.395965	0.415972
231230	Sao Benedito	CE	-4.049	-40.865	Family income	-0.401818	-0.315843	-0.305882	-0.255364
231230	Sao Benedito	CE	-4.049	-40.865	Elderly pop	0.0798816	0.0737724	0.0394522	0.0276483
231230	Sao Benedito	CE	-4.049	-40.865	Fem. pop	0.00858801	0.00250871	0.0021055	0.00106348
231230	Sao Benedito	CE	-4.049	-40.865	Male pop	-0.0083502	-0.00226638	-0.00187729	-0.000828956
231230	Sao Benedito	CE	-4.049	-40.865	Unemployment	-0.472369	-0.0972709	-0.266713	-0.106882
231240	Sao Goncalo do Amarante	CE	-3.606	-38.969	Homicides	-0.297421	-0.034021	0.068449	0.0563352
231240	Sao Goncalo do Amarante	CE	-3.606	-38.969	Child Labor	-0.0156786	-0.163606	-0.313884	-0.149981
231240	Sao Goncalo do Amarante	CE	-3.606	-38.969	Illiteracy	0.267187	0.280709	0.232656	0.229003
231240	Sao Goncalo do Amarante	CE	-3.606	-38.969	Family income	-0.316775	-0.349707	-0.236384	-0.218524
231240	Sao Goncalo do Amarante	CE	-3.606	-38.969	Elderly pop	0.0498621	0.0175177	-0.0194458	-0.0316781
231240	Sao Goncalo do Amarante	CE	-3.606	-38.969	Fem. pop	-0.0109127	-0.0134029	-0.0109916	-0.0102238
231240	Sao Goncalo do Amarante	CE	-3.606	-38.969	Male pop	0.010917	0.0132714	0.0111342	0.010278
231240	Sao Goncalo do Amarante	CE	-3.606	-38.969	Unemployment	0.107577	-0.0380765	0.10766	0.154454
231260	Sao Luis do Curu	CE	-3.67	-39.243	Homicides	0.298297	-0.041415	0.0416633	0.0937343
231260	Sao Luis do Curu	CE	-3.67	-39.243	Child Labor	0.0761039	-0.0804942	-0.232949	-0.160304
231260	Sao Luis do Curu	CE	-3.67	-39.243	Illiteracy	0.194743	0.2398	0.217022	0.218528
231260	Sao Luis do Curu	CE	-3.67	-39.243	Family income	-0.0528261	-0.100715	-0.184798	-0.169168
231260	Sao Luis do Curu	CE	-3.67	-39.243	Elderly pop	0.0893551	0.0511972	0.0340417	0.0129356
231260	Sao Luis do Curu	CE	-3.67	-39.243	Fem. pop	0.00291976	0.00425934	0.00544489	0.00362504
231260	Sao Luis do Curu	CE	-3.67	-39.243	Male pop	-0.00216137	-0.00378106	-0.00501568	-0.00343473
231260	Sao Luis do Curu	CE	-3.67	-39.243	Unemployment	0.132269	0.0483609	0.341896	0.227261
231300	Solonopole	CE	-5.733	-39.008	Homicides	-0.237562	-0.277151	0.0157435	0.0498434
231300	Solonopole	CE	-5.733	-39.008	Child Labor	-0.0352714	0.0436534	0.0223957	0.0403307
231300	Solonopole	CE	-5.733	-39.008	Illiteracy	0.268332	0.31917	0.315231	0.323442
231300	Solonopole	CE	-5.733	-39.008	Family income	-0.297973	-0.239198	-0.196901	-0.165732
231300	Solonopole	CE	-5.733	-39.008	Elderly pop	0.127394	0.131088	0.115883	0.0900955
231300	Solonopole	CE	-5.733	-39.008	Fem. pop	0.00163589	-0.00123295	0.00159056	0.000946599
231300	Solonopole	CE	-5.733	-39.008	Male pop	-0.00100853	0.00157973	-0.00119645	-0.000666839
231300	Solonopole	CE	-5.733	-39.008	Unemployment	-0.162126	-0.122027	-0.00386947	0.0455356
231310	Tabuleiro do Norte	CE	-5.247	-38.131	Homicides	0.336997	-0.565915	0.486493	0.346645
231310	Tabuleiro do Norte	CE	-5.247	-38.131	Child Labor	0.0924895	0.181525	0.00744979	-0.00536258
231310	Tabuleiro do Norte	CE	-5.247	-38.131	Illiteracy	0.263937	0.256248	0.303817	0.314331
231310	Tabuleiro do Norte	CE	-5.247	-38.131	Family income	-0.114244	-0.129777	-0.101436	-0.109995
231310	Tabuleiro do Norte	CE	-5.247	-38.131	Elderly pop	0.0611636	0.0393286	0.0428452	0.0213543
231310	Tabuleiro do Norte	CE	-5.247	-38.131	Fem. pop	0.00907434	0.00990522	0.0105972	0.00873474
231310	Tabuleiro do Norte	CE	-5.247	-38.131	Male pop	-0.00863109	-0.00972685	-0.0105678	-0.0087027
231310	Tabuleiro do Norte	CE	-5.247	-38.131	Unemployment	-0.308324	0.0754807	0.195851	0.153796
231320	Tamboril	CE	-4.832	-40.321	Homicides	-0.0573452	-0.238945	0.111512	0.118029
231320	Tamboril	CE	-4.832	-40.321	Child Labor	-0.0513807	0.194668	0.094748	0.0959877
231320	Tamboril	CE	-4.832	-40.321	Illiteracy	0.373944	0.392941	0.426496	0.445958
231320	Tamboril	CE	-4.832	-40.321	Family income	-0.433406	-0.456611	-0.340368	-0.279514
231320	Tamboril	CE	-4.832	-40.321	Elderly pop	0.101912	0.0983953	0.104117	0.0776603
231320	Tamboril	CE	-4.832	-40.321	Fem. pop	0.00509601	-0.000414454	0.00314705	0.00219871
231320	Tamboril	CE	-4.832	-40.321	Male pop	-0.0046156	0.000742169	-0.00281891	-0.0019389
231320	Tamboril	CE	-4.832	-40.321	Unemployment	0.020114	-0.130025	-0.043072	0.0225979
231330	Taua	CE	-6.003	-40.293	Homicides	-0.325718	-0.118935	0.171704	0.168618
231330	Taua	CE	-6.003	-40.293	Child Labor	0.176118	0.247812	0.21121	0.163991
231330	Taua	CE	-6.003	-40.293	Illiteracy	0.351806	0.418169	0.429251	0.448066
231330	Taua	CE	-6.003	-40.293	Family income	-0.364387	-0.288516	-0.264113	-0.220869
231330	Taua	CE	-6.003	-40.293	Elderly pop	0.0659691	0.0936527	0.104242	0.0799107
231330	Taua	CE	-6.003	-40.293	Fem. pop	0.00736079	0.00310021	0.00353983	0.00290051
231330	Taua	CE	-6.003	-40.293	Male pop	-0.00728761	-0.00294532	-0.00341874	-0.00271857
231330	Taua	CE	-6.003	-40.293	Unemployment	0.0511938	-0.243371	-0.0857698	-0.0115897
231350	Trairi	CE	-3.278	-39.269	Homicides	-0.725127	-0.392612	-0.158878	-0.0724645
231350	Trairi	CE	-3.278	-39.269	Child Labor	-0.100583	-0.00168999	0.146625	0.163727
231350	Trairi	CE	-3.278	-39.269	Illiteracy	0.32885	0.367226	0.338979	0.354682
231350	Trairi	CE	-3.278	-39.269	Family income	-0.459779	-0.499873	-0.422654	-0.329306
231350	Trairi	CE	-3.278	-39.269	Elderly pop	0.0414881	0.0347211	0.0227549	0.0171012
231350	Trairi	CE	-3.278	-39.269	Fem. pop	-0.0104459	-0.0144861	-0.0162175	-0.0138282
231350	Trairi	CE	-3.278	-39.269	Male pop	0.0104662	0.0143245	0.0161419	0.0139148
231350	Trairi	CE	-3.278	-39.269	Unemployment	-0.560934	-0.352576	-0.255004	-0.120316
231360	Ubajara	CE	-3.854	-40.921	Homicides	-0.466164	-0.565847	-0.0926245	0.0721132
231360	Ubajara	CE	-3.854	-40.921	Child Labor	0.11106	0.249737	-0.036146	0.00870017
231360	Ubajara	CE	-3.854	-40.921	Illiteracy	0.319057	0.338593	0.324684	0.32816
231360	Ubajara	CE	-3.854	-40.921	Family income	-0.261925	-0.185832	-0.186137	-0.182943
231360	Ubajara	CE	-3.854	-40.921	Elderly pop	0.0776968	0.0572236	0.00936001	-0.00619465
231360	Ubajara	CE	-3.854	-40.921	Fem. pop	0.00951881	0.000444266	0.00239336	0.000875519
231360	Ubajara	CE	-3.854	-40.921	Male pop	-0.00904677	-0.000114877	-0.00209759	-0.000685856
231360	Ubajara	CE	-3.854	-40.921	Unemployment	-0.427474	-0.25236	0.0618533	0.100023
240020	Acu	RN	-5.577	-36.909	Homicides	-0.0536465	-0.0693561	0.280367	0.267547
240020	Acu	RN	-5.577	-36.909	Child Labor	-0.106231	-0.106351	-0.158641	-0.0737852
240020	Acu	RN	-5.577	-36.909	Illiteracy	0.25505	0.281171	0.323268	0.322881
240020	Acu	RN	-5.577	-36.909	Family income	-0.139307	-0.149035	-0.105408	-0.137421
240020	Acu	RN	-5.577	-36.909	Elderly pop	0.0504314	0.0101913	-0.0199848	-0.0370967
240020	Acu	RN	-5.577	-36.909	Fem. pop	0.0103123	0.00525117	0.00368293	0.00202881
240020	Acu	RN	-5.577	-36.909	Male pop	-0.0102535	-0.00512797	-0.00355299	-0.0019694
240020	Acu	RN	-5.577	-36.909	Unemployment	-0.123783	0.117308	0.166154	0.194829
240050	Alexandria	RN	-6.413	-38.016	Homicides	0.287855	-0.151868	0.388446	0.345124
240050	Alexandria	RN	-6.413	-38.016	Child Labor	0.178846	-0.12828	0.0415105	-0.0075361
240050	Alexandria	RN	-6.413	-38.016	Illiteracy	0.306325	0.31942	0.414131	0.422464
240050	Alexandria	RN	-6.413	-38.016	Family income	-0.135884	-0.232656	-0.127128	-0.13087
240050	Alexandria	RN	-6.413	-38.016	Elderly pop	0.112866	0.108117	0.112115	0.0769861
240050	Alexandria	RN	-6.413	-38.016	Fem. pop	0.0178928	0.0110106	0.0120308	0.00990113
240050	Alexandria	RN	-6.413	-38.016	Male pop	-0.0174321	-0.0106202	-0.0117856	-0.00970674
240050	Alexandria	RN	-6.413	-38.016	Unemployment	0.253943	0.0422737	0.362646	0.228147
240100	Apodi	RN	-5.664	-37.799	Homicides	-0.158002	-0.230724	0.00319789	0.116818
240100	Apodi	RN	-5.664	-37.799	Child Labor	0.046076	-0.164403	-0.0471884	-0.0137793
240100	Apodi	RN	-5.664	-37.799	Illiteracy	0.304602	0.295243	0.307387	0.305285
240100	Apodi	RN	-5.664	-37.799	Family income	-0.254279	-0.30975	-0.139259	-0.14328
240100	Apodi	RN	-5.664	-37.799	Elderly pop	0.0240774	0.0295198	0.017842	0.000756773
240100	Apodi	RN	-5.664	-37.799	Fem. pop	0.00130629	-0.00124793	-0.00157425	-0.00226289
240100	Apodi	RN	-5.664	-37.799	Male pop	-0.000895398	0.00153198	0.00189028	0.00248555
240100	Apodi	RN	-5.664	-37.799	Unemployment	0.0462841	0.0974137	0.160578	0.140836
240110	Areia Branca	RN	-4.956	-37.137	Homicides	-0.409333	-0.151948	-0.362597	-0.07081
240110	Areia Branca	RN	-4.956	-37.137	Child Labor	-0.231872	-0.35588	-0.268841	-0.200901
240110	Areia Branca	RN	-4.956	-37.137	Illiteracy	0.108825	0.113128	0.0891522	0.0801994
240110	Areia Branca	RN	-4.956	-37.137	Family income	-0.0751391	-0.0340828	-0.01103	-0.0431292
240110	Areia Branca	RN	-4.956	-37.137	Elderly pop	0.0704622	0.0567415	0.013629	-0.00101107
240110	Areia Branca	RN	-4.956	-37.137	Fem. pop	0.0189919	0.0103917	0.0105542	0.0079888
240110	Areia Branca	RN	-4.956	-37.137	Male pop	-0.0188833	-0.0101584	-0.0104663	-0.0080339
240110	Areia Branca	RN	-4.956	-37.137	Unemployment	0.738962	0.244521	0.369124	0.235463
240130	Augusto Severo	RN	-5.864	-37.31	Homicides	0.205031	0.583872	0.200943	0.198164
240130	Augusto Severo	RN	-5.864	-37.31	Child Labor	0.0822031	-0.0812309	-0.43469	-0.21714
240130	Augusto Severo	RN	-5.864	-37.31	Illiteracy	0.332281	0.330155	0.341268	0.323228
240130	Augusto Severo	RN	-5.864	-37.31	Family income	-0.310919	-0.0900528	0.018423	-0.0617406
240130	Augusto Severo	RN	-5.864	-37.31	Elderly pop	0.101903	0.0848734	0.0537884	0.0208668
240130	Augusto Severo	RN	-5.864	-37.31	Fem. pop	0.00422985	0.00201222	-0.00072543	-0.00205876
240130	Augusto Severo	RN	-5.864	-37.31	Male pop	-0.00348146	-0.00155831	0.00111277	0.00222603
240130	Augusto Severo	RN	-5.864	-37.31	Unemployment	0.671277	0.201914	0.164598	0.289403
240180	Brejinho	RN	-6.191	-35.357	Homicides	0.160449	0.0248335	0.077175	0.186714
240180	Brejinho	RN	-6.191	-35.357	Child Labor	-0.162877	-0.13236	-0.0901014	-0.0256615
240180	Brejinho	RN	-6.191	-35.357	Illiteracy	0.359658	0.353564	0.377688	0.374776
240180	Brejinho	RN	-6.191	-35.357	Family income	-0.157651	-0.118638	-0.10632	-0.136418
240180	Brejinho	RN	-6.191	-35.357	Elderly pop	0.120924	0.0787957	0.0215312	-0.00114215
240180	Brejinho	RN	-6.191	-35.357	Fem. pop	0.00255919	0.00171099	0.00322752	0.001364
240180	Brejinho	RN	-6.191	-35.357	Male pop	-0.00175735	-0.00126976	-0.00278614	-0.0010901
240180	Brejinho	RN	-6.191	-35.357	Unemployment	0.430799	0.146036	0.139021	0.17659
240200	Caico	RN	-6.458	-37.098	Homicides	-0.618706	-0.32186	-0.270421	-0.0356804
240200	Caico	RN	-6.458	-37.098	Child Labor	-0.0168143	0.0696192	-0.0203891	0.00511989
240200	Caico	RN	-6.458	-37.098	Illiteracy	0.106936	0.146539	0.17296	0.169848
240200	Caico	RN	-6.458	-37.098	Family income	-0.0243687	-0.00738502	0.04229	-0.00275623
240200	Caico	RN	-6.458	-37.098	Elderly pop	0.0975972	0.0683394	0.046264	0.0328191
240200	Caico	RN	-6.458	-37.098	Fem. pop	0.0190459	0.0131911	0.00856127	0.00684367
240200	Caico	RN	-6.458	-37.098	Male pop	-0.0197283	-0.0135788	-0.00873912	-0.00694771
240200	Caico	RN	-6.458	-37.098	Unemployment	0.0870012	-0.0588455	-0.0289313	0.050099
240220	Canguaretama	RN	-6.38	-35.129	Homicides	0.147429	-0.563948	0.00217379	0.197871
240220	Canguaretama	RN	-6.38	-35.129	Child Labor	0.00526139	-0.415492	-0.0571696	-0.0438062
240220	Canguaretama	RN	-6.38	-35.129	Illiteracy	0.338038	0.38811	0.382495	0.383836
240220	Canguaretama	RN	-6.38	-35.129	Family income	-0.300483	-0.364581	-0.281585	-0.265048
240220	Canguaretama	RN	-6.38	-35.129	Elderly pop	0.0392565	-0.0290839	-0.0712683	-0.0824535
240220	Canguaretama	RN	-6.38	-35.129	Fem. pop	0.00224122	5.93263e-06	-0.00148621	-0.00277515
240220	Canguaretama	RN	-6.38	-35.129	Male pop	-0.00171406	0.000320769	0.00181548	0.00299713
240220	Canguaretama	RN	-6.38	-35.129	Unemployment	0.453048	0.291247	0.3982	0.237878
240230	Caraubas	RN	-5.793	-37.557	Homicides	0.220125	0.134539	0.594827	0.365747
240230	Caraubas	RN	-5.793	-37.557	Child Labor	-0.114812	-0.0906392	-0.251585	-0.151019
240230	Caraubas	RN	-5.793	-37.557	Illiteracy	0.27687	0.319835	0.334106	0.341332
240230	Caraubas	RN	-5.793	-37.557	Family income	-0.293056	-0.232805	-0.127004	-0.143254
240230	Caraubas	RN	-5.793	-37.557	Elderly pop	0.0985155	0.106787	0.076744	0.0439303
240230	Caraubas	RN	-5.793	-37.557	Fem. pop	0.0132462	0.00889954	0.0109723	0.00875337
240230	Caraubas	RN	-5.793	-37.557	Male pop	-0.0128031	-0.00855829	-0.0108094	-0.0087155
240230	Caraubas	RN	-5.793	-37.557	Unemployment	0.210636	0.13071	0.248644	0.249678
240260	Ceara-Mirim	RN	-5.634	-35.426	Homicides	-0.459931	-0.231318	-0.0740783	0.0883615
240260	Ceara-Mirim	RN	-5.634	-35.426	Child Labor	-0.351407	-0.253889	-0.0658079	-0.0327971
240260	Ceara-Mirim	RN	-5.634	-35.426	Illiteracy	0.293459	0.316228	0.327063	0.331021
240260	Ceara-Mirim	RN	-5.634	-35.426	Family income	-0.323121	-0.323698	-0.26332	-0.237703
240260	Ceara-Mirim	RN	-5.634	-35.426	Elderly pop	0.0473188	0.00768848	-0.0103769	-0.0244566
240260	Ceara-Mirim	RN	-5.634	-35.426	Fem. pop	0.000115823	-0.0021851	-0.0011594	-0.00199123
240260	Ceara-Mirim	RN	-5.634	-35.426	Male pop	9.05628e-05	0.00236348	0.00135856	0.00213023
240260	Ceara-Mirim	RN	-5.634	-35.426	Unemployment	0.0977802	0.169531	0.22393	0.154479
240310	Currais Novos	RN	-6.261	-36.515	Homicides	-0.18262	-0.339001	-0.479739	-0.121633
240310	Currais Novos	RN	-6.261	-36.515	Child Labor	0.0164308	0.0175972	-0.173867	-0.0998109
240310	Currais Novos	RN	-6.261	-36.515	Illiteracy	0.16499	0.200514	0.208246	0.2072
240310	Currais Novos	RN	-6.261	-36.515	Family income	-0.053966	-0.0454834	0.00144447	-0.0476818
240310	Currais Novos	RN	-6.261	-36.515	Elderly pop	0.085305	0.0920913	0.0854279	0.0629347
240310	Currais Novos	RN	-6.261	-36.515	Fem. pop	0.0217512	0.0154754	0.0161953	0.0134384
240310	Currais Novos	RN	-6.261	-36.515	Male pop	-0.0224681	-0.0158311	-0.016771	-0.0138357
240310	Currais Novos	RN	-6.261	-36.515	Unemployment	0.204271	0.116413	0.0550998	0.12171
240360	Extremoz	RN	-5.706	-35.307	Homicides	-0.203616	0.110246	-0.169693	0.017715
240360	Extremoz	RN	-5.706	-35.307	Child Labor	-0.462518	-0.284797	-0.379536	-0.233748
240360	Extremoz	RN	-5.706	-35.307	Illiteracy	0.173381	0.154374	0.120267	0.107056
240360	Extremoz	RN	-5.706	-35.307	Family income	-0.104452	-0.0387037	-0.0403567	-0.0814774
240360	Extremoz	RN	-5.706	-35.307	Elderly pop	0.0145828	-0.0604217	-0.05286	-0.0629424
240360	Extremoz	RN	-5.706	-35.307	Fem. pop	0.00508042	0.00957424	0.00327264	0.0011497
240360	Extremoz	RN	-5.706	-35.307	Male pop	-0.00437813	-0.00926354	-0.00293953	-0.00106876
240360	Extremoz	RN	-5.706	-35.307	Unemployment	0.520778	0.232701	0.316136	0.258813
240420	Goianinha	RN	-6.267	-35.21	Homicides	0.00479911	0.173098	0.102079	0.204469
240420	Goianinha	RN	-6.267	-35.21	Child Labor	-0.32191	-0.374056	-0.241016	-0.135904
240420	Goianinha	RN	-6.267	-35.21	Illiteracy	0.345805	0.261924	0.266729	0.259023
240420	Goianinha	RN	-6.267	-35.21	Family income	-0.15224	-0.135197	-0.0943768	-0.13373
240420	Goianinha	RN	-6.267	-35.21	Elderly pop	-0.000884244	-0.0288234	-0.0755148	-0.0865146
240420	Goianinha	RN	-6.267	-35.21	Fem. pop	0.00184654	0.00472363	0.00207371	3.04518e-05
240420	Goianinha	RN	-6.267	-35.21	Male pop	-0.00124166	-0.00431197	-0.00171238	0.000129264
240420	Goianinha	RN	-6.267	-35.21	Unemployment	0.597451	0.459597	0.29056	0.251897
240470	Ipanguacu	RN	-5.498	-36.855	Homicides	-0.244561	0.635246	0.374107	0.301978
240470	Ipanguacu	RN	-5.498	-36.855	Child Labor	-0.154745	-0.453925	-0.581299	-0.313539
240470	Ipanguacu	RN	-5.498	-36.855	Illiteracy	0.321225	0.348969	0.355308	0.344135
240470	Ipanguacu	RN	-5.498	-36.855	Family income	-0.324927	-0.182729	-0.164318	-0.213384
240470	Ipanguacu	RN	-5.498	-36.855	Elderly pop	0.0370445	-0.00621304	-0.0608957	-0.0843865
240470	Ipanguacu	RN	-5.498	-36.855	Fem. pop	0.00217309	-0.00388121	-0.00152096	-0.00335838
240470	Ipanguacu	RN	-5.498	-36.855	Male pop	-0.00153698	0.00412628	0.00189374	0.0034496
240470	Ipanguacu	RN	-5.498	-36.855	Unemployment	0.10926	0.212845	0.330784	0.377332
240580	Joao Camara	RN	-5.538	-35.82	Homicides	-0.525325	-0.0105632	-0.197262	0.0762906
240580	Joao Camara	RN	-5.538	-35.82	Child Labor	-0.0342327	-0.00620043	0.0283561	0.0130856
240580	Joao Camara	RN	-5.538	-35.82	Illiteracy	0.331604	0.364614	0.35114	0.348743
240580	Joao Camara	RN	-5.538	-35.82	Family income	-0.242251	-0.219506	-0.160994	-0.162201
240580	Joao Camara	RN	-5.538	-35.82	Elderly pop	0.0741756	0.0399207	0.0157541	-0.00191919
240580	Joao Camara	RN	-5.538	-35.82	Fem. pop	0.00761758	0.00178763	0.000610937	-0.000551835
240580	Joao Camara	RN	-5.538	-35.82	Male pop	-0.00715982	-0.0014687	-0.000294666	0.000797865
240580	Joao Camara	RN	-5.538	-35.82	Unemployment	0.0946275	0.0409871	0.264344	0.165614
240610	Jucurutu	RN	-6.034	-37.02	Homicides	0.107593	-0.292061	-0.462236	-0.0578131
240610	Jucurutu	RN	-6.034	-37.02	Child Labor	-0.0344499	-0.0707516	-0.118265	-0.0541824
240610	Jucurutu	RN	-6.034	-37.02	Illiteracy	0.329528	0.370653	0.401201	0.392062
240610	Jucurutu	RN	-6.034	-37.02	Family income	-0.152782	-0.137566	-0.147318	-0.165908
240610	Jucurutu	RN	-6.034	-37.02	Elderly pop	0.135282	0.115052	0.0725658	0.0440207
240610	Jucurutu	RN	-6.034	-37.02	Fem. pop	0.00535774	0.00228267	0.000722363	-0.000771881
240610	Jucurutu	RN	-6.034	-37.02	Male pop	-0.00464684	-0.00187629	-0.000331199	0.00103231
240610	Jucurutu	RN	-6.034	-37.02	Unemployment	0.192758	-0.0637212	0.215946	0.197244
240710	Macaiba	RN	-5.858	-35.354	Homicides	0.015201	0.081526	0.0911798	0.180414
240710	Macaiba	RN	-5.858	-35.354	Child Labor	-0.138273	-0.0356403	-0.0944918	-0.0378583
240710	Macaiba	RN	-5.858	-35.354	Illiteracy	0.291239	0.290262	0.344795	0.34577
240710	Macaiba	RN	-5.858	-35.354	Family income	-0.259159	-0.252689	-0.207217	-0.206317
240710	Macaiba	RN	-5.858	-35.354	Elderly pop	0.0658389	0.0140669	-0.0302379	-0.0440845
240710	Macaiba	RN	-5.858	-35.354	Fem. pop	0.000627458	1.28868e-06	-0.00163651	-0.00253861
240710	Macaiba	RN	-5.858	-35.354	Male pop	-0.000346419	0.000190651	0.00184031	0.00267694
240710	Macaiba	RN	-5.858	-35.354	Unemployment	0.346199	0.155015	0.19411	0.171317
240780	Monte Alegre	RN	-6.068	-35.332	Homicides	-0.239042	-0.04363	-0.24906	0.0385213
240780	Monte Alegre	RN	-6.068	-35.332	Child Labor	-0.26079	-0.394974	-0.186546	-0.10676
240780	Monte Alegre	RN	-6.068	-35.332	Illiteracy	0.364532	0.376535	0.357769	0.354258
240780	Monte Alegre	RN	-6.068	-35.332	Family income	-0.22174	-0.273484	-0.195801	-0.203805
240780	Monte Alegre	RN	-6.068	-35.332	Elderly pop	0.116806	0.0397905	0.0165187	-0.00618308
240780	Monte Alegre	RN	-6.068	-35.332	Fem. pop	0.00163361	-0.00298799	0.00385336	0.00174015
240780	Monte Alegre	RN	-6.068	-35.332	Male pop	-0.00100696	0.00328264	-0.00349581	-0.00155163
240780	Monte Alegre	RN	-6.068	-35.332	Unemployment	0.520716	0.221486	0.29034	0.232409
240800	Mossoro	RN	-5.188	-37.344	Homicides	-0.447177	-0.367258	0.131291	0.122711
240800	Mossoro	RN	-5.188	-37.344	Child Labor	-0.103361	-0.14959	-0.247836	-0.116613
240800	Mossoro	RN	-5.188	-37.344	Illiteracy	0.137075	0.193767	0.20948	0.211163
240800	Mossoro	RN	-5.188	-37.344	Family income	-0.242618	-0.246149	-0.124939	-0.143584
240800	Mossoro	RN	-5.188	-37.344	Elderly pop	-0.0194122	-0.0102254	-0.0270617	-0.0371305
240800	Mossoro	RN	-5.188	-37.344	Fem. pop	0.0102629	0.00637549	0.00136391	0.000621184
240800	Mossoro	RN	-5.188	-37.344	Male pop	-0.0114298	-0.00706073	-0.00172589	-0.000885779
240800	Mossoro	RN	-5.188	-37.344	Unemployment	0.109904	0.0462003	0.0361744	0.127678
240810	Natal	RN	-5.795	-35.209	Homicides	-0.442314	-0.88453	-0.140425	-0.0587793
240810	Natal	RN	-5.795	-35.209	Child Labor	-0.243715	-0.238552	-0.195267	-0.108817
240810	Natal	RN	-5.795	-35.209	Illiteracy	-0.0459931	0.0292571	0.0705989	0.0776301
240810	Natal	RN	-5.795	-35.209	Family income	-0.112502	-0.129948	-0.0463137	-0.066248
240810	Natal	RN	-5.795	-35.209	Elderly pop	-0.00983736	0.0105157	0.0290457	0.0226175
240810	Natal	RN	-5.795	-35.209	Fem. pop	0.0133935	0.00901357	0.0068255	0.00701435
240810	Natal	RN	-5.795	-35.209	Male pop	-0.016247	-0.0109128	-0.00841394	-0.00799348
240810	Natal	RN	-5.795	-35.209	Unemployment	-0.223669	-0.155426	-0.0711275	0.0297678
240830	Nova Cruz	RN	-6.478	-35.434	Homicides	-0.613619	-0.701728	-0.251474	0.067046
240830	Nova Cruz	RN	-6.478	-35.434	Child Labor	-0.0329092	-0.00526122	0.07274	0.057394
240830	Nova Cruz	RN	-6.478	-35.434	Illiteracy	0.381058	0.409786	0.449743	0.452721
240830	Nova Cruz	RN	-6.478	-35.434	Family income	-0.242842	-0.32722	-0.206434	-0.204482
240830	Nova Cruz	RN	-6.478	-35.434	Elderly pop	0.129605	0.083323	0.0530743	0.0288461
240830	Nova Cruz	RN	-6.478	-35.434	Fem. pop	0.0129832	0.00822492	0.00415842	0.00246859
240830	Nova Cruz	RN	-6.478	-35.434	Male pop	-0.0127921	-0.0080717	-0.00392821	-0.00225856
240830	Nova Cruz	RN	-6.478	-35.434	Unemployment	0.288606	0.104083	0.170503	0.137553
240890	Parelhas	RN	-6.688	-36.658	Homicides	-0.298874	0.243144	-0.239993	-0.0553143
240890	Parelhas	RN	-6.688	-36.658	Child Labor	0.0700088	0.0496835	-0.137753	-0.07923
240890	Parelhas	RN	-6.688	-36.658	Illiteracy	0.102293	0.137935	0.144017	0.144192
240890	Parelhas	RN	-6.688	-36.658	Family income	-0.122066	-0.089025	-0.0500745	-0.0648963
240890	Parelhas	RN	-6.688	-36.658	Elderly pop	0.155257	0.109581	0.0538871	0.0373046
240890	Parelhas	RN	-6.688	-36.658	Fem. pop	0.0164904	0.00979203	0.0102344	0.00790964
240890	Parelhas	RN	-6.688	-36.658	Male pop	-0.0160927	-0.00948301	-0.0100522	-0.00786001
240890	Parelhas	RN	-6.688	-36.658	Unemployment	0.463634	0.177023	0.0826639	0.101733
240940	Pau dos Ferros	RN	-6.111	-38.209	Homicides	0.203584	-0.209637	0.12995	0.150412
240940	Pau dos Ferros	RN	-6.111	-38.209	Child Labor	-0.0345484	0.0859047	-0.221632	-0.118359
240940	Pau dos Ferros	RN	-6.111	-38.209	Illiteracy	0.147564	0.163423	0.197663	0.194043
240940	Pau dos Ferros	RN	-6.111	-38.209	Family income	0.0848703	0.0241501	0.029261	-0.0269544
240940	Pau dos Ferros	RN	-6.111	-38.209	Elderly pop	0.058796	0.0538745	0.0282047	0.00885266
240940	Pau dos Ferros	RN	-6.111	-38.209	Fem. pop	0.0337136	0.018067	0.0104981	0.00806199
240940	Pau dos Ferros	RN	-6.111	-38.209	Male pop	-0.0351445	-0.0183118	-0.0104429	-0.00809841
240940	Pau dos Ferros	RN	-6.111	-38.209	Unemployment	0.272098	0.0784115	0.0976304	0.168817
240980	Pedro Velho	RN	-6.439	-35.221	Homicides	0.366264	-0.14048	0.141888	0.195817
240980	Pedro Velho	RN	-6.439	-35.221	Child Labor	-0.229179	-0.18415	-0.30269	-0.181569
240980	Pedro Velho	RN	-6.439	-35.221	Illiteracy	0.328923	0.357026	0.377634	0.369975
240980	Pedro Velho	RN	-6.439	-35.221	Family income	-0.153313	-0.168136	-0.189995	-0.200686
240980	Pedro Velho	RN	-6.439	-35.221	Elderly pop	0.138106	0.0981485	0.0302413	0.00173628
240980	Pedro Velho	RN	-6.439	-35.221	Fem. pop	0.0032486	-0.00369232	-0.00333997	-0.00399289
240980	Pedro Velho	RN	-6.439	-35.221	Male pop	-0.00252736	0.00395391	0.00366765	0.00417191
240980	Pedro Velho	RN	-6.439	-35.221	Unemployment	0.307513	0.327923	0.39202	0.309651
241000	Piloes	RN	-6.269	-38.043	Homicides	0.930751	0.78005	0.456158	0.350095
241000	Piloes	RN	-6.269	-38.043	Child Labor	-0.763138	-0.172719	-0.282184	-0.22465
241000	Piloes	RN	-6.269	-38.043	Illiteracy	0.270721	0.204232	0.254786	0.249023
241000	Piloes	RN	-6.269	-38.043	Family income	0.110387	-0.0766929	-0.0432761	-0.0745307
241000	Piloes	RN	-6.269	-38.043	Elderly pop	0.121373	0.0801404	0.0451662	0.0146706
241000	Piloes	RN	-6.269	-38.043	Fem. pop	0.0323501	0.0128233	0.00984652	0.00732026
241000	Piloes	RN	-6.269	-38.043	Male pop	-0.0312733	-0.0120896	-0.00926458	-0.00704544
241000	Piloes	RN	-6.269	-38.043	Unemployment	0.110842	0.161174	0.588399	0.376802
241120	Santa Cruz	RN	-6.229	-36.023	Homicides	-0.585652	-0.176866	0.287753	0.266112
241120	Santa Cruz	RN	-6.229	-36.023	Child Labor	-0.0401811	-0.345072	0.0959344	0.0507216
241120	Santa Cruz	RN	-6.229	-36.023	Illiteracy	0.272679	0.291896	0.343614	0.35736
241120	Santa Cruz	RN	-6.229	-36.023	Family income	-0.230392	-0.210245	-0.191458	-0.173781
241120	Santa Cruz	RN	-6.229	-36.023	Elderly pop	0.0844911	0.0711054	0.0370056	0.0179577
241120	Santa Cruz	RN	-6.229	-36.023	Fem. pop	0.0181917	0.0122728	0.00836101	0.00674212
241120	Santa Cruz	RN	-6.229	-36.023	Male pop	-0.018278	-0.0122686	-0.00829499	-0.00665557
241120	Santa Cruz	RN	-6.229	-36.023	Unemployment	0.0339346	0.0688204	0.179803	0.115882
241140	Santana do Matos	RN	-5.958	-36.656	Homicides	0.19131	-0.243103	-0.322953	-0.0305553
241140	Santana do Matos	RN	-5.958	-36.656	Child Labor	-0.321629	-0.323568	-0.131399	-0.0784411
241140	Santana do Matos	RN	-5.958	-36.656	Illiteracy	0.372061	0.365095	0.361224	0.360443
241140	Santana do Matos	RN	-5.958	-36.656	Family income	-0.453079	-0.304307	-0.198946	-0.191055
241140	Santana do Matos	RN	-5.958	-36.656	Elderly pop	0.140718	0.108505	0.0970493	0.0664173
241140	Santana do Matos	RN	-5.958	-36.656	Fem. pop	0.00801101	0.00294923	0.00538799	0.00346423
241140	Santana do Matos	RN	-5.958	-36.656	Male pop	-0.0073614	-0.00252624	-0.00497674	-0.0032228
241140	Santana do Matos	RN	-5.958	-36.656	Unemployment	0.588395	0.326109	0.250277	0.194488
241200	Sao Goncalo do Amarante	RN	-5.793	-35.329	Homicides	-0.379319	-0.442562	0.182226	0.148769
241200	Sao Goncalo do Amarante	RN	-5.793	-35.329	Child Labor	-0.286411	-0.353397	-0.261251	-0.145191
241200	Sao Goncalo do Amarante	RN	-5.793	-35.329	Illiteracy	0.191782	0.227859	0.161161	0.165691
241200	Sao Goncalo do Amarante	RN	-5.793	-35.329	Family income	-0.238143	-0.282835	-0.229458	-0.212944
241200	Sao Goncalo do Amarante	RN	-5.793	-35.329	Elderly pop	-0.0283893	-0.089529	-0.0958374	-0.0975389
241200	Sao Goncalo do Amarante	RN	-5.793	-35.329	Fem. pop	0.00258961	0.00250008	-0.00015186	-0.001307
241200	Sao Goncalo do Amarante	RN	-5.793	-35.329	Male pop	-0.00233827	-0.00242589	0.00026409	0.00129108
241200	Sao Goncalo do Amarante	RN	-5.793	-35.329	Unemployment	0.224653	0.159577	0.192955	0.165945
241220	Sao Jose de Mipibu	RN	-6.075	-35.238	Homicides	0.269836	0.233327	-0.139469	0.0890089
241220	Sao Jose de Mipibu	RN	-6.075	-35.238	Child Labor	-0.0657057	-0.221538	-0.185586	-0.0880444
241220	Sao Jose de Mipibu	RN	-6.075	-35.238	Illiteracy	0.295219	0.312586	0.380613	0.375277
241220	Sao Jose de Mipibu	RN	-6.075	-35.238	Family income	-0.196	-0.237138	-0.196527	-0.209892
241220	Sao Jose de Mipibu	RN	-6.075	-35.238	Elderly pop	0.0638928	0.00756211	-0.00891145	-0.0286581
241220	Sao Jose de Mipibu	RN	-6.075	-35.238	Fem. pop	0.00548449	0.00301568	-0.00146282	-0.00276294
[truncated: 10,842 more rows]
